# Supplementary material for: Localization, traffic and function of Rab34 in adipocyte lipid and endocrine functions
Source: J Biomed Sci. 2024 Jan 5;31:2. doi: 10.1186/s12929-023-00990-8 (PMC10770960; doi:10.1186/s12929-023-00990-8)
Supplement: Supplementary file 4 — Additional file 4. Proteins found (352) in our BioID of c-Myc-BirA-Rab34 study. [file 12929_2023_990_MOESM4_ESM.xlsx]

## Sheet: BioID of c-Myc-BirA-Rab34
Additional file 4. Proteins found (352) in our BioID of c-Myc-BirA-Rab34 study.
Protein name	Common name	Peptides	%Seq. Coverage	*Adjusted score	Length (AA)	Seq. Coverage	Peptide #1	Peptide #2	Peptide #3	Peptide #4	Peptide #5	Peptide #6	Peptide #7	Peptide #8	Peptide #9	Peptide #10	Peptide #11	Peptide #12	Peptide #13	Peptide #14	Peptide #15	Peptide #16	Peptide #17	Peptide #18	Peptide #19	Peptide #20	Peptide #21	Peptide #22	Peptide #23	Peptide #24	Peptide #25	Peptide #26	Peptide #27	Peptide #28	Peptide #29	Peptide #30	Peptide #31	Peptide #32	Peptide #33	Peptide #34	Peptide #35	Peptide #36	Peptide #37	Peptide #38	Peptide #39	Peptide #40	Peptide #41	Peptide #42	Peptide #43
OSBL9	Oxysterol-binding protein-related protein 9	1	0.815217	1.3587	736	6	YLVVTR
CKAP5	Cytoskeleton-associated protein 5	13	7.33268	6.39764	2032	149	FIQPNIGELPTALK	MIFEDEKPALLSQIDAEFQK	NLGIPVITVLGDSK	TTGEVVSGVVSK	IEISDKITSELVSK	FVTDSNAVVQLK	DAAFEALGTALK	EFGFSELNVK	AVEILSK	DVRAILNR	ELLKGLDNKNPK	ITSELVSK	LSEELK
FMNL2	Formin-like protein 2	7	8.28729	6.44567	1086	90	AAAVSLENVLLDVK	TLPVDFVECLMR	VTLLEANR	NNITKFPNVHSR	QQQELIAELR	VTLLEANRAK	AAAVSLENVLLDVKELQRGMDLTK
AGRIN	Agrin	11	5.23077	5.64103	1950	102	SIESTLDDLFR	LSASSVTPR	VNQYPESNAEYLASLFPDSLIVK	QQVIELAR	LWDLR	ELYSEILDKK	EALEKQR	LVIGGPQQLYHLDATVPLR	LVIGGPQQLYHLDATVPLR	ILDLDTASYK	ILDLDTASYK
RBGP1	Rab GTPase-activating protein 1	2	5.26316	1.8797	1064	56	LEQENDDLAHELVTSK	ILETWGELLSK	LTYLGCASVNAPR	TSKDDLLLTDFEGALK
KI16B	Kinesin-like protein KIF16B	3	3.27744	2.28659	1312	43	SLVTLGNVISALADLSQDAANPLVK	ISVLDETWTVFR	LEEQLR
TPC11	Trafficking protein particle complex subunit 11	6	6.70786	5.29568	1133	76	FHAPSFHVDVPVEFDVFLK	IGSAELAFEHAAWMAK	ASEVLENLTQGK	AAALCNVCELSGK	LCFQHNTPLDAIAQFR	LCFQHNTPLDAIAQFR
PLXB2	Plexin-B2	2	1.4658	1.08578	1842	27	RPIVEQALYQFSNLLNSK	DGATLILSK
MYO1E	Unconventional myosin 1E	6	5.05872	5.42005	1107	56	DIILQSNPLLEAFGNAK	ITESSIVENLK	EKIDFADTVTK	DIILQSNPLLEAFGNAK	LQQIFIELTLK	RIEVER
PRDX6	Peroxiredoxin-6	6	20.9821	26.7857	224	47	DFTPVCTTELGR	LAPEFAK	FHDFLGDSWGILFSHPR	LSILYPATTGR	LSILYPATTGR	LSILYPATTGR
DCTN1	Dynactin subunit 1	25	17.9547	19.516	1281	230	AFLQGGQEATDIALLLR	DSPLLLQQISAMR	ETVTQRPGATVPTDFATFPSSAFLR	FTQSALDCMGVEVGR	IQLEQVQEWK	LVLTQEQLHQLHSR	YYQHLYSIHLAEQPEDSTMQLADHIK	LDETQTLLR	AIEMELR	AEITDAEGLGLK	QQQPPPETFDFK	GSDGAASSYQLK	LATAMQEGEYDAERPPSKPPPVELR	DLSSSEKQEHVK	QMEVAQANR	AEITDAEGLGLK	AFLQGGQEATDIALLLR	AFLQGGQEATDIALLLR	AFLQGGQEATDIALLLR	AIEMELR	DSPLLLQQISAMR	DSPLLLQQISAMR	LKEARK	LSLLEK	LVLTQEQLHQLHSR
GLU2B	Glucosidase 2 subunit beta	7	7.86948	13.4357	521	41	ESLQQLAEVTR	ILIEEWK	SLEDQVETLR	EKESLQQLAEVTR	ILIEEWK	SLEDQVETLR	SLEDQVETLR
SPB8	Serpin B8	4	13.9037	10.6952	374	52	FYQAGLEELSFAK	ISEVLSPGTVCPLTK	LFGEESCDFLSTFK	LVLVNAMYFK
FLOT1	Flotillin-1	8	21.9626	18.6916	428	94	TEAEIAHIALETLEGHQR	VSAQCLSEIEMAK	VTGEVLDILSR	ITLVSSGSGTMGAAK	VASSDLVNMGISVVSYTLK	AKQEKVSAQCLSEIEMAK	VASSDLVNMGISVVSYTLK	VASSDLVNMGISVVSYTLK
PEX5	Peroxin-5	2	5.47731	3.12989	639	35	DLSALLAMFGLPQ	LEEGDLPNAVLLFEAAVQQDPK
KCNK3	Potassium channel subfamily K member 3	1	1.71149	2.44499	409	7	YLLHRAK
GOSR2	Golgi SNAP receptor complex member 2	3	13.6792	14.1509	212	29	ILDIANMLGLSNTVMR	LQTALR	LRVDQLK
PTN9	Tyrosine-protein phosphatase non-receptor type 9	3	4.04722	5.05902	593	24	AILEFAER	FTILNVR	AVELFHCYR
PLD3	Phospholipase D3	3	6.35246	6.14754	488	31	LFVVPTDESQAR	SQLEAVFLR	FWPAIDDGLR
PININ	Pinin	9	10.069	12.4138	725	73	IFGLLMGTLQK	QQDSQPEEVMDVLEMVESVK	LPEVSVEPVLTVHSENK	DPNDVRPIQAR	ELFEERRAKQTELR	IFGLLMGTLQK	QQDSQPEEVMDVLEMVESVK	QQDSQPEEVMDVLEMVESVK	QQDSQPEEVMDVLEMVESVK
CSN5	COP9 signalosome complex subunit 5	4	16.4671	11.976	334	55	GYKPPDEGPSEYQTIPLNK	SGGNLEVMGLMLGK	TTIEAIHGLMSQVIK	VNLGAFR
AL1A7	Aldehyde dehydrogenase family 1 member A7	7	12.7745	13.9721	501	64	GFFVQPTVFSNVTDEMR	QAFQIGSPWRTMDASERGR	IFINNEWHDSVSSK	GRLLNK	VTLELGGK	VTLELGGK	VTLELGGK
PITM1	Phosphatidylinositol transfer protein, membrane-associated 1	3	3.13757	2.41352	1243	39	SQDHIPLAALPLLATSSSR	ALGIGVYPVR	GIEDGARAPR
ZW10	Centromere/kinetochore protein zw10 homolog	3	6.29012	3.85109	779	49	LAPILCDGTTTFVDLVPGFR	DLHISTVEFTNLK	AMGTLLNTAIAEMMSR
CAVN1	Cavin-1	5	12.5	12.7551	392	49	IIGAVDQIQLTQAQLEER	KSFTPDHVVYAR	VMIYQDEVKLPAK	IIGAVDQIQLTQAQLEER	LVPVER
SLK	STE20-like serine/threonine-protein kinase	4	4.46067	3.24412	1233	55	GYKPPDEGPSEYQTIPLNK	SGGNLEVMGLMLGK	TTIEAIHGLMSQVIK	VNLGAFR
PGRC1	Membrane-associated progesterone receptor component 1	3	11.7949	15.3846	195	23	DFTPAELR	GLATFCLDK	VFDVTK
TPMT	Thiopurine S-methyltransferase	4	22.9167	16.6667	240	55	GYKPPDEGPSEYQTIPLNK	SGGNLEVMGLMLGK	TTIEAIHGLMSQVIK	VNLGAFR
IMPCT	Imprinted and ancient gene protein	6	19.1824	18.8679	318	61	ISEETQPETEELPPVAHGVPITDRR	STFQAHVAPVVCPEQVK	WYGGILLGPDR	NVMVVVSR	ISEETQPETEELPPVAHGVPITDRR	STFQAHVAPVVCPEQVK
STRN	Striatin	2	5.89744	2.5641	780	46	ALAFHPIEPVLITASEDHTLK	NQDSVINGTEAEVK
NNMT	Nicotinamide N-methyltransferase	1	7.19697	3.78788	264	19	NLGSLLKPGGFLVMVDALK
DPM1	Dolichol-phosphate mannosyltransferase subunit 1	8	44.6154	30.7692	260	116	ENLPLIVWLLVK	EVAEQLAEIYGPDR	GANFITQILLRPGASDLTGSFR	HATGNYVIIMDADLSHHPK	LGGNEIVSFLK	FIPEFIR	YSVLLPTYNER	LGGNEIVSFLK
ATX2	Ataxin-2	6	6.07004	4.66926	1285	78	REEIMESVLFK	MGQPGPGSMPSR	DAFTDSALSAK	ALTPSIEAK	GLPQPTISFDGIYANVR	QIDDLK
E41L2	Band 4.1-like protein 2	22	17.5101	22.2672	988	173	IVITGDAALDHDQALAQAIR	VRPAELEQFESTIGFK	GQVLFDR	VTLLDGTEYSCDLEKR	TEMVTISDASQR	EAAVPDAVPDR	YFLCLQLR	SYNLVVAK	EVPIVQTETK	ETKEVQTSELK	VTPLPFQPQASSHETLNVVEEK	EVPIVQTETK	FLTLGSK	IVITGDAALDHDQALAQAIR	LNLLEK	LSMYGVDLHHAK	LSMYGVDLHHAK	NWLDPAK	NWLDPAK	VTPLPFQPQASSHETLNVVEEK	VTPLPFQPQASSHETLNVVEEK	VTPLPFQPQASSHETLNVVEEK
SNX3	Sorting nexin-3	6	16.6667	37.037	162	27	TNLPIFK	VVVPPLPGK	VAGHPLAQNER	VAGHPLAQNER	VAGHPLAQNER	VVVPPLPGK
CLCN7	Chloride channel 7 alpha subunit	5	11.5816	6.22665	803	93	SQLIVLLK	LQGLILR	FPPIQSIHVSQDER	VGIIVDVLSDTASNHNGFPVVEDVGDTQPAR	VGIIVDVLSDTASNHNGFPVVEDVGDTQPAR
SPR2D	Small proline-rich protein 2D	3	24.7059	35.2941	85	21	CPEPCPPPK	QPCQPPPVCPPK	CPEPCPPPK
PPT1	Palmitoyl-protein thioesterase 1	4	40.8497	13.0719	306	125	CPTPPMMTLISVGGQHQGVFGLPR	EIPGIYVLSLEIGK	ETIPLQESTLYTEDR	EWFTAHIIPFLK
CSN3	COP9 signalosome complex subunit 3	6	23.4043	14.1844	423	99	TFLTLSLQDMASR	ASALEQFVNSVR	SGELLAK	YATDTFAGLCHQLTNALVER	VQLSGPQEAEK	ASALEQFVNSVR
CSN4	COP9 signalosome complex subunit 4	6	20.936	14.7783	406	85	IASQMITEGR	LYNNITFEELGALLEIPAAK	GNQLQEFAAMLMPHQK	VISFEEQVASIR	GNQLQEFAAMLMPHQK	IASQMITEGR
CSN6	COP9 signalosome complex subunit 6	4	21.2963	12.3457	324	69	QVCEIIESPLFLK	ASEAGEVPFNHEILR	IGVDHVAR	QVCEIIESPLFLK
SPD2A	SH3 and PX domain-containing protein 2A	2	5.78292	1.77936	1124	65	NLAGPVEIIGNIMEISNLLNKK	MDISSLR
ITM2B	Integral membrane protein 2B	5	36.4662	18.797	266	97	YIKDDVILNEPSADAPAAR	NLLELLINIK	LTAYLDLNLDK	YQTIEENIK	NLLELLINIK
COPE	Coatomer subunit epsilon	10	32.1429	32.4675	308	99	MFAEYLASENQR	YGVVLDEIKPSSAPELQAVR	LQEAYYIFQELADK	AYLAQR	DSIVLELDR	LSSPEREVER	AYLAQR	LAMQYAPS	LQEAYYIFQELADK	PSSAPELQAVR
LANC1	LanC-like protein 1	2	4.51128	5.01253	399	18	SLAENYFDSTGR	LTQDLK
LAMC1	Laminin subunit gamma-1	1	0.871189	0.622278	1607	14	LSAEDLVLEGAGLR
FABP4	Fatty acid-binding protein 4, adipocyte	3	27.2727	22.7273	132	36	LVSSENFDDYMK	EVGVGFATR	SIITLDGGALVQVQK
G6PI	Glucose-6-phosphate isomerase	5	12.3656	8.96057	558	69	ILLANFLAQTEALMK	TLASLSPETSLFIIASK	SITDIINIGIGGSDLGPLMVTEALKPYSK	DVMPEVNR	TLASLSPETSLFIIASK
SPRC	Secreted protein acidic and rich in cysteine	4	13.5762	13.245	302	41	YIAPCLDSELTEFPLR	APLIPMEHCTTR	LEAGDHPVELLAR	YIAPCLDSELTEFPLR
PDIA4	Protein disulfide-isomerase A4	17	22.4138	26.6458	638	143	FDVSGYPTIK	FHVMDVQGSTEASAIKDYVVK	TFDAIVMDPK	VEGFPTIYFAPSGDK	QLEPIYTSLGK	VDATEQTDLAK	IASTLKDNDPPIAVAK	EILTLK	FDVSGYPTLK	IASTLKDNDPPIAVAK	QLEPIYTSLGKK	TFDAIVMDPK	TFDAIVMDPK	TQFWR	TQFWR	TQFWR	VEGFPTIYFAPSGDKK
ITB1	Integrin beta-1	2	3.88471	2.50627	798	31	SLGTDLMNEMR	NVLSLTDRGEFFNELVGQQR
NID1	Nidogen-1	7	6.34538	5.62249	1245	79	VVYWTDISEPSIGR	QCVAEGSPQR	RVLFDTGLVNPR	YALSNSIGPVR	VLFDTGLVNPR	SFQLPAER	TNSVIAMDLAISK
HMOX1	Heme oxygenase 1	1	3.80623	3.46021	289	11	MNTLEMTPEVK
VPP2	V-type proton ATPase 116 kDa subunit a isoform 2	1	1.51869	1.16822	856	13	NLLELVEYTHMLR
LDHB	L-lactate dehydrogenase B chain	7	21.2575	20.9581	334	71	GMYGIENEVFLSLPCILNAR	IVVVTAGVR	SLADELALVDVLEDK	GLTSVINQK	IVVVTAGVR	LNLVQR	VIGSGCNLDSAR
SPTN1	Spectrin alpha chain, non-erythrocytic 1	3	1.25405	1.21359	2472	31	IAALQAFADQLIAVDHYAK	LVQYLR	SLEEIK
HSP72	Heat shock-related 70 kDa protein 2	49	32.2275	77.4092	633	204	LDKGQIQEIVLVGGSTR	ELNKSINPDEAVAYGAAVQAAILIGDK	NQVAMNPTNTIFDAK	ARFEELNADLFR	ARFEELNADLFR	ARFEELNADLFR	ARFEELNADLFR	DNNLLGK	DNNLLGK	FEELNADLFR	FEELNADLFR	FEELNADLFR	GTLEPVEK	IINEPTAAAIAYGLDK	IINEPTAAAIAYGLDK	IINEPTAAAIAYGLDKK	IINEPTAAAIAYGLDKK	IINEPTAAAIAYGLDKK	IINEPTAAAIAYGLDKK	IINEPTAAAIAYGLDKK	IINEPTAAAIAYGLDKK	IINEPTAAAIAYGLDKK	IINEPTAAAIAYGLDKK	IINEPTAAAIAYGLDKK	ITITNDK	ITITNDKGR	LLQDFFNGK	LLQDFFNGK	LLQDFFNGK	LLQDFFNGK	LLQDFFNGK	LLQDFFNGK	LLQDFFNGKELNK	LLQDFFNGKELNK	NTTIPTK	STAGDTHLGGEDFDNR	STAGDTHLGGEDFDNR	STAGDTHLGGEDFDNR	TTPSYVAFTDTER	TTPSYVAFTDTER	TTPSYVAFTDTER	TTPSYVAFTDTER	TTPSYVAFTDTER
GLCM	Glucosylceramidase	3	10.2913	5.82524	515	53	GQPGDIFHQTWANYFVK	WAEVVLSDPEAAK	GFGGAMTDATALNILALSPPTQK
GTR1	Glucose transporter type 1	4	4.87805	8.13008	492	24	TFDEIASGFR	VTILELFR	FLLINR	VTILELFR
GNA11	Guanine nucleotide-binding protein subunit alpha-11	16	32.312	44.5682	359	116	IATVGYLPTQQDVLR	LVYQNIFTAMQAMVR	VPTTGIIEYPFDLENIIFR	VRVPTTGIIEYPFDLENIIFR	IIHGAGYSEEDKR	FVFAAVK	DTILQLNLK	VTTFEHQYVNAIK	MVDVGGQR	YYLTDVDR	ANALLIR	DTILQLNLK	IATVGYLPTQQDVLR	VPTTGIIEYPFDLENIIFR	VRVPTTGIIEYPFDLENIIFR	YYLTDVDR
BGAL	Beta-galactosidase	2	3.70943	3.09119	647	24	TLATSLYNLLAR	TLATSLYNLLAR
CATA	Catalase	8	21.0626	15.1803	527	111	EAETFPFNPFDLTK	GPLLVQDVVFTDEMAHFDR	LGPNYLQIPVNCPYR	DAILFPSFIHSQK	GPLLVQDVVFTDEMAHFDRER	LFAYPDTHR	EAETFPFNPFDLTK	NAIHTYTQAGSHMAAKGKAN
PPAL	Lysosomal acid phosphatase	1	2.83688	2.36407	423	12	LQGGVLLAQILK
EZRI	Ezrin	33	32.2526	56.314	586	189	IALLEEAR	ILQLCMGNHELYMR	DSAMLEYLK	QLLTLSNELSQAR	EELMLR	ITEAEKNER	FYPEDVAEELIQDITQK	SQEQLAAELAEYTAK	APDFVFYAPR	APDFVFYAPR	APDFVFYAPR	APDFVFYAPR	FVIKPIDK	FVIKPIDKK	IALLEEAR	IGFPWSEIR	IGFPWSEIR	IGFPWSEIR	IGFPWSEIR	KAPDFVFYAPR	KAPDFVFYAPR	LFFLQVK	NISFNDKK	QLFDQVVK	QLFDQVVK	QLFDQVVK	RKPDTIEVQQMK	RKPDTIEVQQMK	RKPDTIEVQQMK	VSAQEVR	VTTMDAELEFAIQPNTTGK	VTTMDAELEFAIQPNTTGK	VTTMDAELEFAIQPNTTGK
FKB1A	Peptidyl-prolyl cis-trans isomerase FKBP1A	2	25.9259	18.5185	108	28	GWEEGVAQMSVGQR	GWEEGVAQMSVGQR
MAP4	Microtubule-associated protein 4	8	8.97778	7.11111	1125	101	VGSLDNVGHLPAGGAVK	GMVSLSEIEEALAK	ATSPSTLVSTGPSSR	KTEAATTAGKPEPNAVTK	VGSTENIK	TEFIPLLDGDEK	VGSLDNVGHLPAGGAVK	VGSTENIK
LYOX	Lysyl oxidase	2	7.54258	4.86618	411	31	VSVNPSYLVPESDYTNNVVR	MVGDDPYNPYK
FETUA	Fetuin-A	1	2.02899	2.89855	345	7	CNLLAEK
VTNC	Vitronectin	5	6.48536	10.4603	478	31	DVWGIEGPIDAAFTR	VYFFK	INCQGKTYLFK	DVWGIEGPIDAAFTR	DVWGIEGPIDAAFTR
PPIC	Peptidyl-prolyl cis-trans isomerase C	3	16.5094	14.1509	212	35	TPFVVEVPDW	IVIGLFGNVVPK	TVENFVALATGEK
NKTR	NK-tumor recognition protein	2	1.51411	1.37646	1453	22	IMFQLFSDICPK	SRSRSLPTSR
RAB23	Ras-related protein Rab-23	1	3.79747	4.21941	237	9	TIGVDFLER
AP1M1	AP-1 complex subunit mu-1	13	31.2057	30.7329	423	132	FEIPYFTTSGIQVR	LETGAPRPPATVTNAVSWR	SASAVYVLDLK	LNTHVKPLIWIESVIEK	SGYQALPWVR	HNNLYLVATSK	ILQEYITQEGHK	TISFIPPDGEFELMSYR	VLFDNTGR	WVPENSEIVWSVK	FEIPYFTTSGIQVR	FEIPYFTTSGIQVR	LETGAPRPPATVTNAVSWR
PTN12	Tyrosine-protein phosphatase non-receptor type 12	3	5.16129	3.87097	775	40	YWPLYGEDPITFAPFK	SPAEVTDIGFGNR	TRSCLVEGDAK
COIA1	Collagen alpha-1(XVIII) chain	1	0.958286	0.563698	1774	17	TETTGATGQASSLLSGR
ZO1	Zonula occludens protein 1	3	3.03725	1.7192	1745	53	EAGFLRPVTIFGPIADVAR	LAGGNDVGIFVAGVLEDSPAAK	DGNIQEGDVVLK
PLIN2	Perilipin-2	4	13.4118	9.41176	425	57	HLGVMAGDIYSVFR	LPILNQPTSEIVASAR	DSVASTVSGVVDK	LEPQIAVANTYACK
VPS4B	Vacuolar protein sorting-associated protein 4B	5	13.2883	11.2613	444	59	KTDGYSGADISIIVR	LHLGSTQNSLTEADFQELGR	LLEPVVSMWDMLR	WSDVAGLEGAK	LLEPVVSMWDMLR
PA24A	Phospholipase A2 group IVA	8	9.35829	10.6952	748	70	DVPVVAILGSGGGFR	EFLSKPTV	YVESLWK	IHVVDSGLTFNLPYPLILRPQR	FSMALCDQEK	IDPYVFDR	YVESLWK	YVESLWK
PCY1A	Choline-phosphate cytidylyltransferase A	8	17.1662	21.7984	367	63	NAPWTLTPEFLAEHR	VYADGIFDLFHSGHAR	TEGISTSDIITR	ELNVSFINEK	DAGMFAPTQR	DAGMFAPTQR	TEGISTSDIITR	TEGISTSDIITR
FMO1	Dimethylaniline monooxygenase [N-oxide-forming] 1	2	3.7594	3.7594	532	20	NLLPTPIVSWLISK	HPDIFK
DYLT1	Dynein light chain Tctex-type 1	1	15.9292	8.84956	113	18	VNQWTTNVLEQTLSQLTK
AAAT	Insulin-activated amino acid transporter	2	2.35081	3.61664	553	13	NIFPSNLVSAAFR	NIFPSNLVSAAFR
TM165	Transmembrane protein 165	1	5.88235	3.09598	323	19	LLNGPDVETGTSTAIPQKK
PIPNB	Phosphatidylinositol transfer protein beta isoform	7	37.2694	25.8303	271	101	MIAPEGSLVFHEK	SQVEPADYKADEDPALFHSVK	TVEIVHIDIADR	VVLPCSVQEYQVGQLYSVAEASK	IETWHKPDLGTLENVHGLDPNTWK	GPLGPNWK	MIAPEGSLVFHEK
MOT1	Monocarboxylate transporter 1	8	6.49087	16.2272	493	32	LSVFQTINK	SKESLQEAGK	SDANTDLIGGSPK	LSVFQTINK	LSVFQTINK	SDANTDLIGGSPK	SDANTDLIGGSPK	SDANTDLIGGSPK
SIA4A	Sialyltransferase 4A	1	4.1543	2.96736	337	14	ELGENVNMVLVPFK
ACTN4	Alpha-actinin-4 (Non-muscle alpha-actinin 4)	29	22.3684	31.7982	912	204	LVSIGAEEIVDGNAK	SIVDYKPSLDLLEQQHQLIQEALIFDNK	LSGSNPYTTVTPQIINSK	AGTQIENIDEDFRDGLK	DGLAFNALIHR	YLDIPK	AIMTYVSSFYHAFSGAQK	ALDFIASK	EGLLLWCQR	FAIQDISVEETSAK	FAIQDISVEETSAK	GYEEWLLNEIR	LASDLLEWIR	LASDLLEWIR	LASDLLEWIR	LASDLLEWIRR	LASDLLEWIRR	LDHLAEK	LSNRPAFMPSEGR	LSNRPAFMPSEGR	LSNRPAFMPSEGR	LSNRPAFMPSEGR	LVSIGAEEIVDGNAK	MEEIGR	VGWEQLLTTIAR	VGWEQLLTTIAR	VGWEQLLTTIAR	VGWEQLLTTIAR	VGWEQLLTTIAR
FACE2	Farnesylated proteins-converting enzyme 2	1	4.25532	3.03951	329	14	NQVIAPLTEELVFR
B3GA3	Galactosylgalactosylxylosylprotein 3-beta-glucuronosyltransferase 3	4	17.9104	11.9403	335	60	GVSVWPVGLVGGLR	LSQTLSLVPR	RPPPVPAQPPEPEALPTIYVITPTYAR	ISQLQADLR
RIPK2	Receptor-interacting serine/threonine-protein kinase 2	3	8.16327	5.56586	539	44	GSERPPIGIAQQWIQSK	TQNILLDNEFHVK	GFLSGAPQDCSSLK
FITM2	Fat storage-inducing transmembrane protein 2	2	8.77863	7.63359	262	23	ELSPLPESYLSNKR	GTLVRATVR
HPS5	Hermansky-Pudlak syndrome 5 protein homolog	2	1.7762	1.7762	1126	20	LLDPLVLFEPK	EKFWKIGNK
RIN3	Ras and Rab interactor 3	2	4.69388	2.04082	980	46	ALVEPTLHSEEELEAIVESALYK	ALVEPTLHSEEELEAIVESALYK
CSN2	COP9 signalosome complex subunit 2	13	37.4718	29.3454	443	166	IDQVNQLLELDHQKR	SAIPHPLIMGVIR	SGINPFDSQEAKPYKNDPEILAMTNLVSAYQNNDITEFEK	YLVLANMLMK	YTALDKWTNQLNSLNQAVVSK	QMDLLQEFYETTLEALKDAK	AALSSFQK	QLLTYIR	NYDESGSPR	ALYEQSLHIK	SAIPHPLIMGVIR	YLVLANMLMK	YLVLANMLMK
ARF3	ADP-ribosylation factor 3	32	77.9006	176.796	181	141	DAVLLVFANK	MLAEDELR	NISFTVWDVGGQDK	QDLPNAMNAAEITDK	QDLPNAMNAAEITDKLGLHSLR	LGLHSLR	DAVLLVFANK	HYFQNTQGLIFVVDSNDRER	IFGNLLK	ILMVGLDAAGK	ILMVGLDAAGK	ILMVGLDAAGK	ILMVGLDAAGK	LGEIVTTIPTIGFNVETVEYK	LGEIVTTIPTIGFNVETVEYK	LGEIVTTIPTIGFNVETVEYK	LGEIVTTIPTIGFNVETVEYK	LGEIVTTIPTIGFNVETVEYK	LGEIVTTIPTIGFNVETVEYK	LKLGEIVTTIPTIGFNVETVEYK	LKLGEIVTTIPTIGFNVETVEYK	LKLGEIVTTIPTIGFNVETVEYK	MLAEDELR	MLAEDELR	NISFTVWDVGGQDK	NISFTVWDVGGQDK	QDLPNAMNAAEITDK	QDLPNAMNAAEITDK	QDLPNAMNAAEITDK	TTILYK	TTILYK	TTILYK
COPZ1	Zeta-1-coat protein	3	27.1186	16.9492	177	48	VALRGEDVPLTEQTVSQVLQSAK	AILILDNDGDR	MEALILEPSLYTVK
AP1S1	Adaptor protein complex AP-1 subunit sigma-1A	2	10.1266	12.6582	158	16	ELMQVVLAR	YVELLDK
RRAS2	Ras-related protein R-Ras2	3	19.1176	14.7059	204	39	MNVDQAFHELVR	LDILDTAGQEEFGAMR	LVVVGGGGVGK
AP2S1	AP-2 complex subunit sigma	4	10.5634	28.169	142	15	FILIQNR	HTNFVEFR	FILIQNR	FILIQNR
RAP1A	Ras-related protein Rap-1A	14	35.8696	76.087	184	66	VKDTEDVPMILVGNK	INVNEIFYDLVR	INVNEIFYDLVR	LVVLGSGGVGK	LVVLGSGGVGK	LVVLGSGGVGK	LVVLGSGGVGK	SALTVQFVQGIFVEK	SKINVNEIFYDLVR	SKINVNEIFYDLVR	VKDTEDVPMILVGNK	YDPTIEDSYR	YDPTIEDSYR	YDPTIEDSYRK
DYL1	Dynein light chain 1	3	33.7079	33.7079	89	30	YNPTWHCIVGR	YNIEKDIAAHIK	DIAAHIK
TBA4A	Tubulin alpha-4A chain	172	85.9375	383.929	448	385	AYHEQLSVAEITNACFEPANQMVK	RSIQFVDWCPTGFK	SIQFVDWCPTGFK	AVFVDLEPTVIDEIR	AFVHWYVGEGMEEGEFSEAR	AFVHWYVGEGMEEGEFSEAR	AVCMLSNTTAIAEAWAR	AVCMLSNTTAIAEAWAR	AVCMLSNTTAIAEAWAR	AVCMLSNTTAIAEAWAR	AVCMLSNTTAIAEAWAR	AVCMLSNTTAIAEAWAR	AVCMLSNTTAIAEAWAR	AVCMLSNTTAIAEAWAR	AVCMLSNTTAIAEAWAR	AVCMLSNTTAIAEAWAR	AVCMLSNTTAIAEAWAR	AVCMLSNTTAIAEAWAR	AVCMLSNTTAIAEAWAR	AVCMLSNTTAIAEAWAR	AVFVDLEPTVIDEIR	AYHEQLSVAEITNACFEPANQMVK	AYHEQLSVAEITNACFEPANQMVK	AYHEQLSVAEITNACFEPANQMVK	AYHEQLSVAEITNACFEPANQMVK	AYHEQLSVAEITNACFEPANQMVK	AYHEQLSVAEITNACFEPANQMVK	AYHEQLSVAEITNACFEPANQMVK	AYHEQLSVAEITNACFEPANQMVK	AYHEQLSVAEITNACFEPANQMVK	AYHEQLSVAEITNACFEPANQMVK	AYHEQLSVAEITNACFEPANQMVK	AYHEQLSVAEITNACFEPANQMVK	AYHEQLSVAEITNACFEPANQMVK	DIERPTYTNLNR	EDAANNYAR	EDAANNYAR	EDMAALEK	EDMAALEK	EDMAALEK	FDGALNVDLTEFQTNLVPYPR	FDGALNVDLTEFQTNLVPYPR	FDGALNVDLTEFQTNLVPYPR
1433F	14-3-3 protein eta	17	34.1463	69.1057	246	84	AVTELNEPLSNEDR	NSVVEASEAAYK	ELETVCNDVLALLDK	DSTLIMQLLR	DSTLIMQLLR	DSTLIMQLLR	DSTLIMQLLR	EHMQPTHPIR	EHMQPTHPIR	EHMQPTHPIR	EHMQPTHPIR	ELETVCNDVLALLDK	LAEQAER	NLLSVAYK	NLLSVAYK	NLLSVAYK	VISSIEQK
KIFA3	Kinesin-associated protein 3	2	2.52207	2.52207	793	20	MVQVGLLPK	LTALLGNENYK
VAMP7	Vesicle-associated membrane protein 7	8	37.2727	36.3636	220	82	AILFAVVAR	HAWCGGNFLEVTEQILAK	LELLIDKTENLVDSSVTFK	AFSFLNEVK	NIDLVAQR	AFSFLNEVK	HAWCGGNFLEVTEQILAK	LELLIDKTENLVDSSVTFK
AUP1	Ancient ubiquitous protein 1	6	18.7805	14.6341	410	77	LRPQSVQSSFPSPPSPSSDVQLTTLAHR	FPSSGLATPQPTALTFAK	VQQLVAK	EVLPHVPLNVIQR	MEPPPAPGPER	LRPQSVQSSFPSPPSPSSDVQLTTLAHR
VASP	Vasodilator-stimulated phosphoprotein	1	4.26667	2.66667	375	16	STGGGLMEEMNAMLAR
VPS45	Vacuolar protein sorting-associated protein 45	8	9.47368	14.0351	570	54	TTQGLTALLLSLK	AFVENYPQFK	SFLEEVLASGLHSR	EVYLFER	AFVENYPQFK	NLMEDFQKKR	NLMEDFQKKR	NLMEDFQKKR
M4K4	Mitogen-activated protein kinase kinase kinase kinase 4	3	2.35199	2.43309	1233	29	ALFLIPR	QQLLQEQQLR	SSSSFTPFIDPR
G3BP1	Ras GTPase-activating protein-binding protein 1	3	7.09677	6.45161	465	33	LPNFGFVVFDDSEPVQK	FMQTFVLAPEGSVANK	LPNFGFVVFDDSEPVQK
AQP1	Aquaporin-1	2	3.34572	7.43494	269	9	SFGSAVLTR	SFGSAVLTR
FABP5	Fatty acid-binding protein 5, epidermal	1	6.66667	7.40741	135	9	ELGVGLALR
TANC1	Tetratricopeptide repeat, ankyrin repeat and coiled-coil domain-containing protein 1	5	3.44828	2.69397	1856	64	ANFQEIISALPFVK	QFLAALADLQEAVK	FAPYKPQEILLKPLLFEVPSITTDSVFVGR	IILLQK	QFLAALADLQEAVK
S11IP	Serine/threonine-protein kinase 11-interacting protein	1	1.39925	0.932836	1072	15	AFLEELTGVLQSLPR
AP5B1	AP-5 complex subunit beta-1	2	3.3105	2.28311	876	29	LPPLSVNFADLFLPFPR	LLPLLLGLASGR
CC127	Coiled-coil domain-containing protein 127	3	12.3077	11.5385	260	32	TAAFQQDLEAK	AVAQLSLELEKEQNR	LLEQER
PLBL2	Putative phospholipase B-like 2	4	7.91246	6.73401	594	47	VLTILEQIPGMVVVADK	VTSFTLAK	AHGGIDVK	AAPVDGSSGGWAAR
PCAT1	Lysophosphatidylcholine acyltransferase 1	3	8.61423	5.61798	534	46	TALGVSELTVTDLFQAIDQEDKGR	DIPIWGTLIR	LPADTCLLEFAR
AASD1	Alanyl-tRNA synthetase domain-containing protein 1	4	14.0777	9.70874	412	58	GAGLFLLAGPAEAVETLGPR	GAQADHFTESPLSPGSQVQVR	VAEVLEGK	QKNNLNLLR
RIC8A	Protein Ric-8A	5	6.60377	9.43396	530	35	LLTDALELTLGVAPK	ENPPVMLPAQETER	AMEILK	AMEILK	AMEILK
PDLI7	PDZ and LIM domain protein 7	1	2.62582	2.18818	457	12	VVLEGPAPWGFR
PLPL6	Patatin-like phospholipase domain-containing protein 6	3	4.05904	2.21402	1355	55	GDLIGVVEALTR	EVVPGDSVNSLLSILDVITGHQHPQR	VLTGNTIALVLGGGGAR
ALG11	Asparagine-linked glycosylation protein 11 homolog	8	18.0894	16.2602	492	89	NQNPGFNNAAFISR	VGSYVHYPTISTDMLSVVK	VGHCTNIVYPPCDVQTFLDIPLHEK	INISFDELK	LVLIGGCR	VLWCALR	YLVEDSR	VGHCTNIVYPPCDVQTFLDIPLHEK
SC24A	SEC24-related protein A	5	5.22936	4.58716	1090	57	EQRPFFPVLYVIR	DALVNAVIDSLSAYR	AAFLQSLVEDR	VVNLLQER	SVTASLSDAR
AG10B	Asparagine-linked glycosylation protein 10 homolog B	2	5.06329	4.21941	474	24	ALREPYMDEIFHLPQAQR	LSELRR
SNX27	Sorting nexin-27	6	9.46197	11.1317	539	51	SESGYGFNVR	EFANFTFPR	WPFSLSEQQLDAR	VALPDGTTVTVR	QVVDLIR	EFANFTFPR
GXLT1	Glucoside xylosyltransferase 1	1	1.9802	2.47525	404	8	LFLPLILK
AAK1	Adaptor-associated kinase 1	5	7.71637	5.21376	959	74	ADIWALGCLLYK	GGQVVNLMNQR	LTAEELLNKDFAK	LQTGFTENEVLQIFCDTCEAVAR	ECPVPNVQNSPIPAK
CI114	Putative methyltransferase C9orf114 homolog	1	3.37662	2.5974	385	13	GSDVASAQLPSFR
GPD1L	Glycerol-3-phosphate dehydrogenase 1-like protein	5	8.54701	14.245	351	30	NIVAVGAGFCDGLR	ELLQTPNFR	ELLQTPNFR	LISDIIR	NIVAVGAGFCDGLR
ARH40	Rho guanine nucleotide exchange factor 40	3	3.0323	1.97759	1517	46	LEGPGPAELYQEVDEAIHQLVR	YGQLLEELLR	AGGPDGPWGIGTPR
PXDN	Peroxidasin homolog	1	0.677966	0.677966	1475	10	SPNDLLALFR
DIA1	Deleted in autism protein 1 homolog	25	51.1628	58.1395	430	220	EADDIVNWLK	HNQLPLVIEFTEQTAPK	IKPHLMSQEVPEDWDKQPVK	ILEFFGLK	LGETYKDHENIIIAK	LITLEEEMTK	MDSTANEVEAVK	NNFEGEITK	QFLLAAEAIDDIPFGITSNSGVFSK	VDATEESDLAQQYGVR	VLVGANFEEVAFDEK	THILLFLPK	SNFEEALAAHK	KEECPAVR	SVSDYDGK	YQLDKDGVVLFK	QLAPIWDK	IFGGEIK	EADDIVNWLK	EADDIVNWLK	HNQLPLVIEFTEQTAPK	LGETYKDHENIIIAK	LITLEEEMTK	THILLFLPK	YQLDKDGVVLFK
F91A1	Protein FAM91A1	8	9.319	9.55795	837	78	SPSSLLIASLHL	IIDSGPQLSGSLDYNVVHSLYNK	LSDESLDSFLIELEK	NQYIDLMNQCR	MLLSWDGGESR	ALQILR	ALQILR	SPSSLLIASLHL
NIBAN	Protein Niban	4	3.23974	4.31965	926	30	LVMEELLPTLQTDLLPK	DLVVQR	LLDLQSR	LVMEELLPTLQTDLLPK
ARAP1	Arf-GAP with Rho-GAP domain, ANK repeat and PH domain-containing protein 1	10	6.12948	6.88705	1452	89	AFVPPLAEDLLAR	MGSVSLIPLR	SVAAFTADPLSLLR	AVFPEGPWEEPLQLR	AGLSLQQAQEGWFALTGSELR	LDADYLR	DLPDGLFTR	AFVPPLAEDLLAR	AFVPPLAEDLLAR	SVAAFTADPLSLLR
ODR4	Protein odr-4 homolog	4	7.82998	8.94855	447	35	VLTQLLLNSDHR	VFVPLPGSTVMLCDYK	NYELPQR	VLTQLLLNSDHR
TUT7	Terminal uridylyltransferase 7	5	3.15225	3.35345	1491	47	YIVIEDPFDLNHNLGAGLSR	NTEPVGQLWLGLLR	SLLTTFK	LLTTFK	SLLTTFK
RABL6	Rab-like protein 6	7	8.13793	9.65517	725	59	AADELEAFLGGGAPGSR	FFNIPFLQLQR	SLLPSDPMPSK	EQKAADELEAFLGGGAPGSR	FFNIPFLQLQR	FLQLQR	FLQLQR
AKT2	Protein kinase Akt-2	4	9.97921	8.31601	481	48	FYGAEIVSALEYLHSR	DIKLENLMLDKDGHIK	HPFLTALK	ITDFGLCK
CDC37	Hsp90 co-chaperone Cdc37	4	14.7757	10.5541	379	56	DVQMLQDAISK	EGEEAGPGDPLLEAVPK	LGPGGLDPVEVYESLPEELQK	AEAQQLR
CERU	Ceruloplasmin	2	2.16777	1.88501	1061	23	DIASGLIGPLILCK	VFFEQGATR
SL9A1	Solute carrier family 9 member 1	2	4.14634	2.43902	820	34	HTLVADPYEEAWNQMLLR	IPSAVSTVSMQNIHPK
ARHG1	Rho guanine nucleotide exchange factor 1	5	8.26087	5.43478	920	76	RQEVISELLVTEAAHVR	LRPLLSQLGGTLSPNLAAPER	KNWCNLITETAGSLK	FIQEVVQSQQAAVSR	LLLKSHSR
SOAT1	Sterol O-acyltransferase 1	1	2.77778	1.85185	540	15	LLAAEAEELKPLFMK
S35A1	Solute carrier family 35 member A1	1	3.57143	2.97619	336	12	ASLSENVLGSPK
GSLG1	Golgi apparatus protein 1	5	4.42553	4.25532	1175	52	ADIFVDPVLHTACALDIK	MTAIIFSDYR	LLELQYFISR	CKSDIK	LNLTTDPK
FKB10	Peptidyl-prolyl cis-trans isomerase FKBP10	12	16.0069	20.654	581	93	IIIPPFLAYGEK	LFSSHDYEAPQEITLGANK	EVQMGDFVR	LMPGQDPDKTISDMFQNQDR	ITAEELK	AVAGDFMR	AQVNEGKGRLMPGQDPDK	AVAGDFMR	IIIPPFLAYGEK	IIIPPFLAYGEK	IIIPPFLAYGEK	LFSSHDYEAPQEITLGANK
IL1AP	Interleukin-1 receptor accessory protein	4	11.0526	7.01754	570	63	LLVVLSPNYVLQGTQALLELK	QIQVFEDEPAR	ITCPNVDGYFPSSVKPSVTWYK	AGLENMASR
KIF3B	Kinesin-like protein KIF3B	2	3.34672	2.67738	747	25	INLSLSALGNVISALVDGK	LEEKNK
SPTB2	Beta-II spectrin	16	7.19424	6.77105	2363	170	EQWANLEQLSAIR	HQILEQAVEDYAETVHQLSK	HLLGVEDLLQK	VQAVVAVAR	EAASELLMR	LEMNLGLQK	ITDLYTDLR	IVSSNDVGHDEYSTQSLVK	LAGIEER	LLEVLSGER	AWERLEKAEHER	VLLLSQDYGK	DLVAIEAK	LAEISDVWEEMK	LISDINK	QLISEK
TFR1	Transferrin receptor protein 1	4	4.45609	5.24246	763	34	VSASPLLYTLMGK	LNSIEFADTIK	LELSQNQNVK	VSASPLLYTLMGK
DBNL	Drebrin-like protein	6	18.1193	13.7615	436	79	VAGTGEGGLEELVEELNSGK	NGPALQEAYVR	AMSTTSVTSSQPGK	TGEPEQEAVSR	FVLINWTGEGVNDVR	TNAISEIK
SH3G1	SH3 domain-containing GRB2-like protein 1	4	7.88043	10.8696	368	29	QAVQILEELADKLK	QAVQILEELADKLK	QAVQILEELADKLK	QAVQILEELADKLKR
OSTF1	Osteoclast-stimulating factor 1	3	5.5814	13.9535	215	12	GYADIVQLLLAK	GYADIVQLLLAK	GYADIVQLLLAK
CYTB	Cystatin-B	2	32.6531	20.4082	98	32	VFQPLPHENKPLTLSSYQTNK	QIVAGTNLFIK
MP2K2	Dual specificity mitogen-activated protein kinase kinase 2	19	45.3865	47.3815	401	182	RKPVLPALTINPTIAEGPSPTSEGASEANLVDLQK	ISELGAGNGGVVTK	DVKPSNILVNSR	DVKPSNILVNSR	DVKPSNILVNSR	IHLEIK	ISELGAGNGGVVTK	ISELGAGNGGVVTK	KPVLPALTINPTIAEGPSPTSEGASEANLVDLQK	LCDFGVSGQLIDSMANSFVGTR	LCDFGVSGQLIDSMANSFVGTR	LCDFGVSGQLIDSMANSFVGTR	LCDFGVSGQLIDSMANSFVGTR	LCDFGVSGQLIDSMANSFVGTR	LCDFGVSGQLIDSMANSFVGTR	LCDFGVSGQLIDSMANSFVGTR	RKPVLPALTINPTIAEGPSPTSEGASEANLVDLQKK	RLEAFLTQK	RLEAFLTQK
ATP7A	Copper-transporting ATPase 1	9	8.4507	6.03622	1491	126	ILAIVGTAESNSEHPLGAAVTK	QIEAVGFPAFIK	VIEGHSMVDESLITGEAMPVAK	AIEAISPGQYR	SMGLEVVLMTGDNSK	YDPEIIGPR	VTNIEGLLHK	ATHVGADTTLSQIVK	VFAEVLPSHK
ADH7	Alcohol dehydrogenase 7	5	12.8342	13.369	374	48	AAVLWGVNQPFSIEEIEVAPPK	MLTYDPMLLFTGR	AAVLWGVNQPFSIEEIEVAPPK	ALAVGATECISPK	MLTYDPMLLFTGR
VINC	Vinculin	3	4.87805	2.81426	1066	52	AIPDLTAPVAAVQAAVSNLVR	GILSGTSDLLLTFDEAEVRK	ELLPVLISAMK
RETST	All-trans-retinol 13,14-reductase	2	3.44828	3.28407	609	21	ATVQSVLLDSAGR	AGGAVLTR
GIT1	G protein-coupled receptor kinase-interactor 1	3	5.71429	3.8961	770	44	EFATLIIDILSEAK	SAVPFLPVNPEYSATR	SLSSPTDNLELSAR
EHBP1	EH domain-binding protein 1	4	3.57433	3.24939	1231	44	EQLLLDELVALVDKR	TGVNENTVVSAGK	RTKSDTEPQK	LSLLEK
CE170	Centrosomal protein of 170 kDa	5	3.08564	3.14861	1588	49	TSSMEISSILQELK	QNSSVPTALALTSASR	VFDESLNFR	KFVQSSGRIR	QNSSVPTALALTSASR
SIK3	Salt-inducible kinase 3	3	1.98322	2.28833	1311	26	IADFGFSNLFTPGQLLK	LYQVMETER	IADFGFSNLFTPGQLLK
SHIP2	SH2 domain-containing inositol phosphatase 2	5	4.13683	3.97772	1257	52	SMIGSTAQQFLTFLSHR	LLQQQSLPQTGEQELESLVLK	EFEPLLR	EFEPLLR	GLEILSK
GGA2	Golgi-localized, gamma ear-containing, ARF-binding protein 2	4	6.79934	6.6335	603	41	LPAFSPLMPPAVISQTLLLDNPHKEPIR	IQSPQEK	LNELIK	LNELIK
ALG8	Asparagine-linked glycosylation protein 8 homolog	3	2.85171	5.70342	526	15	LLDPSQIPR	VLLHLK	VLLHLK
CSKI1	Caskin-1	2	1.1181	1.39762	1431	16	EQELVQAVK	LTSLNVK
FHOD1	Formin homology 2 domain-containing protein 1	3	2.67335	2.50627	1197	32	FLENVAAAETEK	AALLNFDEFAVSK	KAGEGRR
OXSR1	Oxidative stress-responsive 1 protein	10	18.5958	18.9753	527	98	KTFVGTPCWMAPEVMEQVR	LLSGGSVLDIIK	SGVLDEPTIATILR	APTISER	ADIWSFGITAIELATGAAPYHK	EVLEGLEYLHK	ELNDIRFEFTPGR	KTFVGTPCWMAPEVMEQVR	SGVLDEPTIATILR	SGVLDEPTIATILR
DC1L2	Cytoplasmic dynein 1 light intermediate chain 2	3	10.5691	6.09756	492	52	NNAASEGVLASFFNSLLSK	DAVFIPAGWDNEK	NNAASEGVLASFFNSLLSKK
RASL2	RasGAP-activating-like protein 2	6	5.98504	7.4813	802	48	AVQNIGNMDTPVSR	LGTQGPGR	TSEANTLFR	GNLGSLQLEVR	LGTQGPGR	VLQDLR
UBA1	Ubiquitin-like modifier activating enzyme 1	3	3.11909	2.83554	1058	33	NEEDATELVGLAQAVNAR	LVVADTR	AIGCELLK
RHG10	Rho GTPase-activating protein 10	5	7.37913	6.36132	786	58	SLPEPLMTYELHR	EALFHTFNR	LLSMLMDVK	EIMALSVTETLIKPLEK	VVGVSSKVQR
NSMA3	Neutral sphingomyelinase 3	8	10.8141	9.72053	823	89	GEQLFLEPELIIPHR	LSEAQLAQLTLALGSAR	FAGQMAALCSR	SYEITSLVR	WAPFIQENLLMYTK	LSSAINR	QPRCVSEK	VIEDFPAK
KBP	KIF1-binding protein	2	3.24149	3.24149	617	20	YLRPLDFEEAR	ANAPGPEIR
UD17C	UDP-glucuronosyltransferase 1-7C	27	26.3653	50.8475	531	140	NLLAYMGER	YFSLPSVVFSR	IFIDAQWK	LVEYLK	AFITHSGSHGIYEGICNGVPMVMMPLFGDQMDNAK	AFITHSGSHGIYEGICNGVPMVMMPLFGDQMDNAK	AFITHSGSHGIYEGICNGVPMVMMPLFGDQMDNAK	AFITHSGSHGIYEGICNGVPMVMMPLFGDQMDNAKR	AFITHSGSHGIYEGICNGVPMVMMPLFGDQMDNAKR	AMEIAEALGR	AMEIAEALGR	AMEIAEALGR	AMEIAEALGR	AMEIAEALGR	GAGVTLNVLEMTADDLENALK	GAGVTLNVLEMTADDLENALK	GAGVTLNVLEMTADDLENALK	GAGVTLNVLEMTADDLENALK	GAGVTLNVLEMTADDLENALK	GAGVTLNVLEMTADDLENALK	IFIDAQWK	IPQTVLWR	IPQTVLWR	SYKENIMR	WLPQNDLLGHPK	WLPQNDLLGHPK	YTGTRPSNLAK
TLN2	Talin-2	20	9.38947	8.42105	2375	223	QVSAAASVVSQALHDLLQHVR	TLAESALQMLYAAK	VTQLASYFEPLILAAVGVASK	NLATSLAELR	RHFVQSAKEVANSTANLVK	EQGVDENETLLLR	ALEATIEYIK	VAGAVTELIQAAEAMK	TLAGAVSDLLK	QEDVIATANLSR	SIAAATSALVK	SLAINPK	SLITSIR	SLITSIR	TYGVSFFLVK	VAAKQAAAAATQTIAASQN	VKADQDSEAMKR	VKADQDSEAMKR	VMVTNVTSLLK	VMVTNVTSLLK
PICAL	Phosphatidylinositol-binding clathrin assembly protein	4	10.4545	6.06061	660	69	ATTLSNAVSSLASTGLSLTK	NTLFNLSNFLDK	VAEQVGIDRGDIPDLSQAPSSLLDALEQHLASLEGKK	NTLFNLSNFLDK
TRPM4	Transient receptor potential cation channel subfamily M member 4	2	1.2366	1.6488	1213	15	LLTWESVHK	ACLLLR
TMC8	Transmembrane channel-like protein 8	2	2.21607	2.77008	722	16	ANARAIQGLR	LLTYLR
KPBB	Phosphorylase b kinase regulatory subunit beta	5	4.42396	4.60829	1085	48	FNPILDMLAAFK	ISDTEKLPEFK	SFEELEFPK	VWQILER	QTLCSLLPR
ARHGH	Rho guanine nucleotide exchange factor 17	1	0.826446	0.486145	2057	17	LSESLGFPHQSLDDALR
SCRIB	Protein scribble homolog	12	6.82382	7.44417	1612	110	SLEELLLDANQLR	SLAHLALNDVSLQALPGDVGNLANLVTLELR	LPPEVANFMQLVELDVSR	SLEQDALR	LPQPEAVVALLQGVQTDR	VSEEGPAAR	SEKGLGFSIAGGK	LPPEVANFMQLVELDVSR	LPPEVANFMQLVELDVSR	LPPEVANFMQLVELDVSR	LPPEVANFMQLVELDVSR	SLEELLLDANQLR
CHSTE	Carbohydrate sulfotransferase 14	1	3.45745	2.65957	376	13	LEADANQVLEWVR
VAC14	Protein VAC14 homolog	6	11.509	7.67263	782	90	FDLVSFIPLLR	GAVLPHFNVLFDGLSK	VMLPYSSGILTAVLPCLAYDDR	DFVAQNNTMQIK	FMINLLQTFSSER	MNPEKDFAPLTPNIVR
GXLT2	Glucoside xylosyltransferase 2	3	3.6036	6.75676	444	16	LFLPAILK	SPRRQPPR	LFLPAILK
GALD1	Glutamine amidotransferase-like class 1 domain-containing protein 1	2	10.4545	9.09091	220	23	AIDFVDVTESNAR	LPLIVEDFVK
EFR3A	Protein EFR3 homolog A	4	6.10501	4.884	819	50	QLVLEVMHNLMDR	IVPSLLFNMQK	APFEEIAAQCESKANLLHDR	IEKFQK
SC22A	Vesicle-trafficking protein SEC22a	1	3.58306	3.25733	307	11	INLSDMQMEIK
PPM1L	Protein phosphatase 1L	2	5.55556	5.55556	360	20	LGGLDVLEAEFSK	LEAEFSK
B3GLT	Beta 3-glucosyltransferase	2	7.56646	4.08998	489	37	YPDFAAGWALSIPLVNK	QEGAWTILPLLPHFSVTYSK
PTK7	Protein-tyrosine kinase 7	4	2.91902	3.76648	1062	31	VVLAPQDVVVAR	VFIAGDEER	SEFGEVFLAK	VVLAPQDVVVAR
NCEH1	Neutral cholesterol ester hydrolase 1	1	6.86275	2.45098	408	28	IVQEIPQLLDAAASPLIAEQEVLEALPK
TM214	Transmembrane protein 214	7	12.8093	10.1892	687	88	SLQETIQSLK	HLSQSSLLLEHLLK	VLAFGAKPESSLHTYFPSFLSR	ALDVAALQK	ALSPFAIAYLDR	ELLASLTQCLTVDPLSTSVWR	ELLASLTQCLTVDPLSTSVWR
SUMF2	Sulfatase-modifying factor 2	4	13.961	12.987	308	43	EVTVKPFAIDIFPVTNK	MGNTPDSASDNLGFR	FLMGTDAPDGR	FLMGTDAPDGR
GP180	Integral membrane protein GPR180	1	2.49433	2.26757	441	11	LYLFQAQEWLK
GMPPB	GDP-mannose pyrophosphorylase B	5	14.7222	13.8889	360	53	INAGMYILSPAVLQR	ISMSHEEEPLGTAGPLALAR	LYSGPGIVGNVLVDPSAR	ISMSHEEEPLGTAGPLALAR	ISMSHEEEPLGTAGPLALAR
SEC62	Translocation protein SEC62	5	8.79397	12.5628	398	35	STNMMGHR	KGEDALFTTR	VDYFIASK	ESVVDYCNR	STNMMGHR
IFI44	Interferon-induced protein 44	7	15.6398	16.5877	422	66	GIAVLHSNLLQALR	NNVIPIQECEAFR	AVIVSSAICK	TNDFSILLDEK	VLLLGPIGAGK	MLQLTAR	VLLLGPIGAGK
STX16	Syntaxin-16	3	14.4172	9.20245	326	47	NVVASLAQALQELSTSFR	LMVEEREREIR	NVVASLAQALQELSTSFR
PXK	PX domain-containing protein kinase-like protein	1	3.60825	1.71821	582	21	LLQMPLFSDVLLTTSEKPQFK
TM87A	Transmembrane protein 87A	1	2.16216	1.8018	555	12	ADEIESYLENLK
TAOK3	Serine/threonine-protein kinase TAO3	2	1.67038	2.22717	898	15	VLIDLIQR	LRMDLIR
CHPT1	Cholinephosphotransferase 1	1	3.01508	2.51256	398	12	ALGEPLSAAQLR
STRP1	Striatin-interacting protein 1	4	5.01792	4.77897	837	42	THSNPDFLPVDNCLQSVLGQR	EVFSKPISWEELLQ	LGVDVNR	LGVDVNR
VP26B	Vacuolar protein sorting-associated protein 26B	2	7.14286	5.95238	336	24	LFLAGYELTPTMR	FEGTTSLGEVR
VPS52	Vacuolar protein sorting-associated protein 52 homolog	1	3.73444	1.38313	723	27	LGELVDGLVVPSALVTAILEAPVTEPR
RSAD2	Radical S-adenosyl methionine domain-containing protein 2	2	6.90608	5.52486	362	25	INFSGGEPFLQDR	SILDVGVEEAIK
P4K2B	Phosphatidylinositol 4-kinase type 2-beta	1	1.91898	2.1322	469	9	LVILDYIIR
VPS53	Vacuolar protein sorting-associated protein 53 homolog	3	6.37019	3.60577	832	53	VVMAPHEPLVVFVDNYIK	AAQTELGQQILADFEEAFPSQGTK	SEQSSMLELLR
VCIP1	Valosin-containing protein p97/p47 complex-interacting protein 1	4	3.03279	3.27869	1220	37	LQEMVSSIQASMDK	QIDPDVVEAQR	TIEILK	TLEDIK
GBP5	Guanylate-binding protein 5	6	9.49153	10.1695	590	56	VQLPTETLQELLDLHR	ELESLLSAK	ILSAITQPVVVVAIVGLYR	QIALEK	SYLMNK	VQLPTETLQELLDLHR
SNX8	Sorting nexin-8	2	5.44662	4.3573	459	25	AIDNAADLLIFGK	LNLFLDLLQSYK
PLIN1	Perilipin-1	3	8.51064	5.80271	517	44	GVTDNVVDTVVHYVPLPR	AMSLSDALK	VLGATLAGCELALGMAK
CHERP	Calcium homeostasis endoplasmic reticulum protein	8	10.8974	8.54701	936	102	QEQVTTAVAHAVEQQMQK	LLAAVEAFYSPPSHDRPR	ELLAALQK	LAQFVAR	NWMFSNAK	ITADGAHFELR	QGPPHINHDDPSLVPNVPYFDLPAGLMAPLVK	LLAAVEAFYSPPSHDRPR
FBX4	F-box only protein 4	1	2.85714	2.5974	385	11	EAAEETSALTR
COG3	Conserved oligomeric Golgi complex subunit 3	4	5.97561	4.87805	820	49	ELLLGPSIAYTVTELTSQNNR	ILNPMTVPR	AAAERDAR	TQIDGQLFLIK
OSB11	Oxysterol-binding protein-related protein 11	3	5.59254	3.99467	751	42	SILTVPWVELGGK	RIECLPASGLLSSLDQDLLMLK	SLEERQR
CD123	Cell division cycle protein 123 homolog	2	4.46429	5.95238	336	15	TLSDIFLLFK	FDIYR
CP51A	Cytochrome P450 51A1	3	8.54871	5.96421	503	43	FAYVPFGAGR	GVAYDVPNAIFLEQK	TFTYLLGSDAAALLFNSK
PDXK	Pyridoxal kinase	3	17.9487	9.61538	312	56	VVPVADIITPNQFEAELLSGR	DKSFLAMVVDIVR	VVPVADIITPNQFEAELLSGRK
PHLB2	Pleckstrin homology-like domain family B member 2	4	2.72218	3.20256	1249	34	IYYMVAPSPEAMR	NNLIMMLQR	VLVARR	NKELEK
SCAR5	Scavenger receptor class A member 5	2	4.68432	4.07332	491	23	AGDMDFTMIR	EGKPGSPGLPGSR
SC65	Synaptonemal complex protein SC65	2	5.19187	4.51467	443	23	DSVMQQNLVYYR	ALAEYMTVFAR
EDC3	Enhancer of mRNA-decapping protein 3	2	7.87402	3.93701	508	40	WSLALGLPLPLGEHAGR	DLPASPVDLVINCLDCPENAFLR
BROX	BRO1 domain- and CAAX motif-containing protein	3	9.73236	7.29927	411	40	HAPGLIAALAYDTASFYQK	LYAEAEALCK	IPTEAPQLELK
SHOT1	Shootin-1	2	3.01109	3.16957	631	19	VTFQPPSKGGYR	SLMSMIR
COL12	Collectin-12	1	1.34771	1.34771	742	10	WLDGSPVDYK
ILKAP	Integrin-linked kinase-associated serine/threonine phosphatase 2C	4	7.65306	10.2041	392	30	FILLACDGLFK	CGVTSVPDIR	ASSVIFGLK	FILLACDGLFK
ERO1A	Endoplasmic reticulum oxidoreductin-1-like protein	11	17.8879	23.7069	464	83	ALLLEILHEIK	LGAVDESLSEETQK	QEIVSLFNAFGR	FDGILTEGEGPR	VLPFFERPDFQLFTGNK	YLLQDTWLEK	AVLQWTK	LGAVDESLSEETQK	QEIVSLFNAFGR	QEIVSLFNAFGR	VLPFFERPDFQLFTGNK
TOR2A	Torsin-2A	2	6.23053	6.23053	321	20	SGIMEEHLLDAVVPFLPLQR	SGIMEEHLLDAVVPFLPLQR
UBAC2	Ubiquitin-associated domain-containing protein 2	2	3.18841	5.7971	345	11	VGMGATVDIQR	VGMGATVDIQR
DC1L1	Cytoplasmic dynein 1 light intermediate chain 1	6	20.2677	11.4723	523	106	AGATSEGVLANFFNSLLSK	TTGAQEDRGDSVVLPLGADTLTHNLGLPVLVVCTK	NVLLLGEDGAGK	LQSLLAK	EIMAEDDQVFLMK	AGATSEGVLANFFNSLLSKK
COG4	Conserved oligomeric Golgi complex subunit 4	1	1.65605	1.27389	785	13	MGPSLQLIEGDAK
TMED4	Transmembrane emp24 domain-containing protein 4	5	27.3128	22.0264	227	62	QLLDQVEQIQK	VHLDIQVGEHANNYPEIAAK	MALFAGGK	CFIEEIPDETMVIGNYR	SFFEAK
AP3M2	Adaptor-related protein complex 3 subunit mu-2	8	22.488	19.1388	418	94	LLDDVSFHPCVR	LTGMPDLTLSFMNPR	TVVNTITGSTNVGDQLPTGQLSVVPWR	MLSWDVGK	SVCDYFFEAQER	ELIKPPTILR	IQQLAISGLK	IQQLAISGLK
DOLK	Dolichol kinase (EC 2.7.1.108) (Transmembrane protein 15)	1	4.11985	1.87266	534	22	MSANSGLLPASMVMPLLGLVMK
ZNT5	Zinc transporter 5 (ZnT-5) (Solute carrier family 30 member 5)	4	4.07359	5.25624	761	31	DAGVNNLTIQVEK	IEGLISYR	IVQQVTGILK	DAGVNNLTIQVEK
IRAK4	Interleukin-1 receptor-associated kinase 4	3	6.53595	6.53595	459	30	IVGTTAYMAPEALR	QQFDQEIK	ISDFGLAR
T161A	Transmembrane protein 161A	2	1.875	4.16667	480	9	DFLYQAPTR	DFLYQAPTR
MRGRF	Mas-related G-protein coupled receptor member F	1	1.74927	2.91545	343	6	LWEPLR
XYLK	Glycosaminoglycan xylosylkinase	2	4.64548	4.88998	409	19	LDHTLQSPWEIAAQWVVPR	LDHTLQSPWEIAAQWVVPR
FYCO1	FYVE and coiled-coil domain-containing protein 1	1	0.765484	0.695894	1437	11	ENQLLASLSER
MIO	GATOR complex protein MIOS	3	3.31429	3.42857	875	29	TGLLATLTR	EAGNLEGILLTGLTK	IWDLR
PAG15	Group XV phospholipase A2	2	4.36893	4.85437	412	18	VPGFGETFSMEFLDPSKR	VPGFGETFSMEFLDPSKR
VPS4A	Vacuolar protein sorting-associated protein 4A	3	8.00915	6.86499	437	35	IYIPLPEEAAR	LQEQLMGAVVMEKPNIR	TTSTLQK
RUS1	RUS1 family protein C16orf58 homolog	1	3.00429	2.14592	466	14	APLCTEQFGSGAPR
VPS11	Vacuolar protein sorting-associated protein 11 homolog	11	12.1148	11.6897	941	114	ASSEEFIPIFANNPR	AFLEHMSEVQPDSPQGIYDTLLELR	SLQLTGFQAYK	NLFEMAINLAK	IHNLTAYLQTLHR	FLDAQR	LTPSLEAGLQR	AAYLQWR	VTHLYQLK	IQLEDIK	NLFEMAINLAK
TXND5	Thioredoxin domain-containing protein 5	5	14.1487	11.9904	417	59	ALAPTWEQLALGLEHSETVK	SFEDTIAQGITFVK	VDCTQHYAVCSEHQVR	GYPTLLLFR	ALAPTWEQLALGLEHSETVK
FIG4	Polyphosphoinositide phosphatase	2	1.98456	2.20507	907	18	FGSPIIILNLVK	ILNLVK
GLCNE	Bifunctional UDP-N-acetylglucosamine 2-epimerase/N-acetylmannosamine kinase	1	2.49307	1.38504	722	18	ILHIEGGEVSGTIDDSIR
DCXR	Dicarbonyl/L-xylulose reductase	2	7.78689	8.19672	244	19	AAGAQVVAVSR	MDLGLAGR
TM205	Transmembrane protein 205	1	8.99471	5.29101	189	17	GLGTEVPGNFQGPDPYR
OSBL1	Oxysterol-binding protein-related protein 1	4	4.63158	4.21053	950	44	TGKPFNPLLGETYELVR	TEAEQQLLHHAR	PMFSRNDFSIWSILR	PMFSRNDFSIWSILR
SNX4	Sorting nexin-4	2	2	4.44444	450	9	VGLENFLLR	VGLENFLLR
LGAT1	Acyl-CoA:lysophosphatidylglycerol acyltransferase 1	2	9.18919	5.40541	370	34	NNLPFLTHVTLPR	IFPIGDVPLETEDLTSWLYQR
B3GT6	Beta-1,3-galactosyltransferase 6	3	7.38462	9.23077	325	24	ALELEQAQHGDLLLLPALR	ALELEQAQHGDLLLLPALR	KVFRR
S35B2	Solute carrier family 35 member B2	4	8.35267	9.28074	431	36	APDEVLLAPR	TETAESTPSWQVLK	VYARGR	APDEVLLAPR	LVQYLR
SNX18	Sorting nexin-18	7	11.5635	11.4007	614	71	LAEKFPVISVPHLPEK	GLFPASYVQVIR	SENPGEISLR	SDLSLGSR	MDDSALQLNHTANEFAR	QVGRGGLR	SENPGEISLR
DYST	Dystonin	17	1.5961	2.29947	7393	118	ALALQLNQQK	MAEEKPHVCSDLR	LTIEAYR	SIDELNSAWDSLNK	VGGGWMALDEFLVK	MTVEEAVAEGVIDR	DTQRQLQDTK	LQKNTQELK	AQLVQHK	AQLVQHK	DTQRQLQDTK	DTQRQLQDTK	DTQRQLQDTK	EDRLIR	FEAELK	ISIQNLIR	ISIQNLIR
OFUT1	GDP-fucose protein O-fucosyltransferase 1	4	19.8473	10.1781	393	78	EHPVLALPGAPAQFPVLEEHR	FGNQADHFLGSLAFAK	TGEALISAHLVRPYVGIHLR	VVSLEDFMENLAPSHWPPEKR
TCAF2	TRPM8 channel-associated factor 2	5	7.39935	5.4407	919	68	LGVDGAGFLQIPAQGVPAYLSVHR	TVSPGCFPILHIDIR	NLGPWGELATDNVILTVPTASLK	LVQFVK	TVSPGCFPILHIDIR
GOGA2	Golgin subfamily A member 2	3	2.4024	3.003	999	24	LLELQELVLR	FLEVMQEK	TIEELK
GMPPA	GDP-mannose pyrophosphorylase A	2	6.19048	4.7619	420	26	IPAEVLILNSIVLPHK	SAGSALYASR
FACR1	Fatty acyl-CoA reductase 1	2	5.04854	3.8835	515	26	ALAEYVVQQEGAK	NILLTGATGFLGK
UBXN1	UBX domain-containing protein 1	3	16.835	10.101	297	50	AELTALESLIEMGFPR	MLELVAQK	AFSEADMERPLQELGLVPSAVLIVAK
MPI	Mannose-6-phosphate isomerase	3	8.98345	7.0922	423	38	MEVPSSVTEYK	LFAPAQSQDDPYLSIYDPPVPDFTVMK	MEVPSSVTEYK
CERS2	Ceramide synthase 2	3	11.8421	7.89474	380	45	AGTLIMALHDASDYLLESAK	QVEVDLLSR	APPNATLEHFYQTSGK
TALDO	Transaldolase	4	8.60534	11.8694	337	29	LLGELLK	LSFDKDAMVAR	SYEPQEDPGVK	LLGELLK
DERL1	Derlin-1	5	18.7251	19.9203	251	47	NFLSTPQFLYR	YWFAATVAVPLIGK	GGVSGFGVPPASMR	SDIGDWFR	YWFAATVAVPLIGK
ABEC3	Apolipoprotein B mRNA-editing complex 3	2	3.63636	4.54545	440	16	NLISQETFK	GLEIISR
GORS2	Golgi reassembly-stacking protein 2	3	8.20399	6.65188	451	37	EASVTPSNLWGGQGLLGVSIR	ADASSLTVDVTSPASK	EASVTPSNLWGGQGLLGVSIR
PLST	T-plastin	15	25.3968	23.8095	630	160	AYFHLLNQIAPK	TISSSLAVVDLIDAIQPGCINYDLVK	YTLNVLEDLGEGQK	VYALPEDLVEVKPK	LNLAFVANLFNK	MINLSVPDTIDER	IDINMSGFNETDDLKR	HVIPMNPNTDDLFK	AESMLQQADK	INNFSADIK	HVIPMNPNTDDLFK	LLWQIIK	LNLAFVANLFNK	TISSSLAVVDLIDAIQPGCINYDLVK	YTLNVLEDLGEGQK
GSTT3	Glutathione S-transferase theta-3	7	32.7801	29.0456	241	79	GQQYTDSFAQVNPLR	NQAFLTGSHISVADLVAITELMHPVSAGCK	APDHWYPQDLQTR	LSVQCLLH	AVYIFAK	GQQYTDSFAQVNPLR	TIELLK
F10A1	Protein FAM10A1	16	26.4151	43.1267	371	98	AIDLFTDAIK	EWVESMGGK	GAAIEALNDGELQK	KGAAIEALNDGELQK	LDYDEDASAMLR	LLGHWEEAAHDLALACK	VMNLISK	QDPSVLHTEEMR	LAILYAK	LQKPNAAIR	AIDLFTDAIK	AIDLFTDAIK	GAAIEALNDGELQK	KGAAIEALNDGELQK	QDPSVLHTEEMR	QDPSVLHTEEMR
CSN1	COP9 signalosome complex subunit 1	9	21.2314	19.1083	471	100	ALIQYFSPYVSADMHK	MALSFVQR	MLDEMKDNLLLDMYLAPHVR	ELQNAPDAIPESGVEPPPLDTAWVEATR	CAAGLAELAAR	AESTPEIAEQR	LDTDLK	LDTDLK	LDTDLK
S12A9	Solute carrier family 12 member 9	7	10.0656	7.65864	914	92	ALSPQDYVATVADALK	ILHALAQDDLFGVILAPAK	ISGLGGMKPNTLVLGFYDDAPPQDHFLTDPAFSEPAEGTR	YLALLETLSR	ALLSQLR	ILHALAQDDLFGVILAPAK	YLALLETLSR
SCD3	Stearoyl-CoA desaturase 3	1	1.67131	2.78552	359	6	LVMFQR
GDIR1	Rho GDP-dissociation inhibitor 1	4	22.0588	19.6078	204	45	AEEYEFLTPMEEAPK	IDKTDYMVGSYGPR	VAVSADPNVPNVIVTR	VAVSADPNVPNVIVTR
ARPC5	Actin-related protein 2/3 complex subunit 5	2	20.5298	13.245	151	31	ALAAGGVGSIVR	GFESPSDNSSAVLLQWHEK
ATG3	Autophagy-related protein 3	1	4.14013	3.18471	314	13	ALEVAEYLTPVLK
USE1	Vesicle transport protein USE1	1	4.81481	3.7037	270	13	YVGALEDMLQALK
TM147	Transmembrane protein 147	1	7.58929	4.46429	224	17	ASVDVADLIGLNLVMSR
GLRX3	Glutaredoxin-3	4	15.4303	11.8694	337	52	AAGAAEAGEAAVAVVEVGSAQQFEELLR	YEISSVPTFLFFK	GDLVGGLDIVK	YEISSVPTFLFFK
MAGT1	Magnesium transporter protein 1	4	10.7463	11.9403	335	36	GFSAEQIAR	RADTYELQVR	VSQLMEWANK	EMVLSEK
KBRS2	NF-kappa-B inhibitor-interacting Ras-like protein 2	1	6.28272	5.2356	191	12	SLLEPFIYLASK
CHSP1	Calcium-regulated heat stable protein 1	1	10.8108	6.75676	148	16	LQAVEVVITHLAPGTK
GOLP3	Golgi phosphoprotein 3	2	8.72483	6.71141	298	26	LTLMEEVLLLGLK	QLLDLDPEVECLK
GDPD1	Glycerophosphodiester phosphodiesterase domain-containing protein 1	3	14.0127	9.55414	314	44	EVFEAFPETPINIDIK	AFDLGATGVMTDYPTK	STGVNVNVSDLK
SNX2	Sorting nexin-2	4	10.5973	7.70713	519	55	AVNTQALSGAGILR	SAAMLGNSEDHTALSR	YLHVGYIVPPAPEK	ELSANTAAFAK
MSPD2	Motile sperm domain-containing protein 2	4	6.94981	7.72201	518	36	HNVVDETLK	IVIFDMPWIMNAAFK	SWLGPEAVSLLK	IVIFDMPWIMNAAFK
TMED5	Transmembrane emp24 domain-containing protein 5	5	24.8908	21.8341	229	57	FTPSLDSDFTFTLPAGR	LEDILESINSIK	YITNTDVLEMK	FTPSLDSDFTFTLPAGR	LEDILESINSIK
TBC15	TBC1 domain family member 15	7	12.5186	10.4322	671	84	SLSQSFENLLDEPAYGLIQK	FLLGYFPWDSTK	HINELSMK	HYGFNEILK	ANDQDSLISGILR	AEAISLQMAQCK	VTNYIFDSLR
SWET1	Sugar transporter SWEET1	2	9.04977	9.04977	221	20	LRDPYITVPNLPGILTSLIR	LRDPYITVPNLPGILTSLIR
FXL20	F-box and leucine-rich repeat protein 20	4	9.63303	9.17431	436	42	IDLFDFQR	IELYDCQQITR	IFSFLDVVTLCR	GCLGVGDNALR
PP4P2	Type 2 phosphatidylinositol 4,5-bisphosphate 4-phosphatase	4	29.1829	15.5642	257	75	IINLGPVMLISEEQPAQPALPIQPEGTR	SPLLSASHSGNVTPTAPPYLQESSPR	VCQSLINLDGK	ISSVGSALPR
ADCK1	Uncharacterized aarF domain-containing protein kinase 1	1	4	1.90476	525	21	VGQHLGALDYLLPEEYTSTLK
ARM10	Armadillo repeat-containing protein 10	8	33.9869	26.1438	306	104	ALNALNNLSVNVENQTK	ALVTLGNNAAFSTNQAIIR	ELGGIPIVGNK	LLYLLESTDDPVITEK	ALAIKPK	LANQIPFAK	IYVPQVCEDVFADPLNSAVQLAGLR	LANQIPFAK
GET4	Golgi to ER traffic protein 4 homolog	1	3.66972	3.0581	327	12	VFSLMDPNSPER
FKB11	FK506-binding protein 11	1	8.95522	4.97512	201	18	IIDTSLTRDPLVIELGQK
MFS10	Major facilitator superfamily domain-containing protein 10	7	15.7895	15.3509	456	72	ASSVTLGFHTAAHLLSPLALLR	GTIMGILR	GVDWFASAIGMPAEKR	FAAVTHSQDPPAEHR	EQDPLYGSWQR	EQDPLYGSWQR	FAAVTHSQDPPAEHR
HACD2	3-hydroxyacyl-CoA dehydratase 2	3	9.44882	11.811	254	24	VLSHTEEHKKFE	QAGLYSISLPNK	VLSHTEEHKKFE
EXOC2	Exocyst complex component 2	3	3.57143	3.24675	924	33	ASNTADTLFQEVLGR	NALNVLQR	ITQVSMASLK
GPX8	Probable glutathione peroxidase 8	6	31.1005	28.7081	209	65	YLVNPEGQVVK	ASLVVNVASDCR	FWRPEEPLEAIRPHVSQMIGQIILK	TNSFYSFEVK	FWRPEEPLEAIRPHVSQMIGQIILK	IGQIILK
APMAP	Adipocyte plasma membrane-associated protein	4	9.39759	9.63855	415	39	ANPGFSMLDFLSDKPFIK	LLEYDTVTK	LLLSSETPIEGK	LLEYDTVTK
SNX5	Sorting nexin-5	6	12.3762	14.8515	404	50	TTLSTFQSPEFSVTR	SADEVLFSGVK	VAELFEK	NLIEMSELEIK	LTELLR	TTLSTFQSPEFSVTR
ZFPL1	Zinc finger protein-like 1	2	5.48387	6.45161	310	17	LATVNWAR	LCNTPLASR
KAP0	cAMP-dependent protein kinase type I-alpha regulatory subunit	5	14.1732	13.1234	381	54	LTVADALEPVQFEDGQK	VLGPCSDILKR	LGPSDYFGEIALLMNRPR	ILMGSTLR	LGPSDYFGEIALLMNRPR
MXRA8	Matrix remodeling-associated protein 8	3	7.23982	6.78733	442	32	LVDMYSAGEQR	LEVTEDPLLSR	VSVNTNAFAR
P5CR3	Pyrroline-5-carboxylate reductase 3	7	21.8978	25.5474	274	60	TDVLTPAGTTIHGLHALER	QVLASAPTDNNLCHFR	IAAQTLLGTAK	MAEAIAR	MLQQEGK	IAAQTLLGTAK	MAEAIAR
AP3S1	AP-3 complex subunit sigma-1	4	23.3161	20.7254	193	45	FYQPYSEDTQQQIIR	SEAGLAGAPAR	NMNLPEIPR	NINIGDISIK
ACOX3	Peroxisomal acyl-coenzyme A oxidase 3	1	2.28571	1.42857	700	16	ILPYLAAAYALDHFSK
SCYL1	SCY1-like protein 1	5	6.94789	6.20347	806	56	LNEANLNVELMK	ILPVLCGLTVDPEK	IGSYLSASTR	AEAGGLKEQELSWGLHQIVK	IGSYLSASTR
EHD4	EH domain-containing protein 4	7	11.4603	12.939	541	62	SISIIDSPGILSGEK	LPEIYVQLQR	FGNAFLNR	LIEAVDNMLTNK	LNDLIK	LPEIYVQLQR	VYGALMWSLGK
ARHG7	Rho guanine nucleotide exchange factor 7	2	3.36427	2.32019	862	29	SLVDTVYALKDEVQELR	ELELQILTEPIR
NGLY1	N-glycanase 1	3	4.30108	4.60829	651	28	LLLTYADNILR	ASVEQLQK	QLSLSESRR
CCD22	Coiled-coil domain-containing protein 22	4	6.85805	6.37959	627	43	DLLLFLAER	DQLALPWVPPLLR	VINPDVGSGLSHLLPPAMSAR	DQLALPWVPPLLR
S12A4	Solute carrier family 12 member 4	7	6.35945	6.45161	1085	69	LNEVIVTR	DNIIPFLR	EGLAHLIQSCGLGGMR	TLMMEQR	LVSYTNLTQGAK	TVVVDNETVATR	TLNNMR
RALB	Ras-related protein Ral-B	2	8.73786	9.70874	206	18	VFFDLMR	VIMVGSGGVGK
GNA1	Glucosamine 6-phosphate N-acetyltransferase	1	5.97826	5.43478	184	11	LLLSTLTLLSK
UCHL3	Ubiquitin carboxyl-terminal hydrolase isozyme L3	1	3.91304	4.34783	230	9	FLENYDAIR
ZNT7	Zinc transporter 7	5	12.1693	13.2275	378	46	TPPSLENTLPQCYQR	WILSQTHNIFTQAGVR	MLPLSIKDDEYKPPK	TPPSLENTLPQCYQR	WILSQTHNIFTQAGVR
SC5A3	Solute carrier family 5 member 3	4	3.89972	5.57103	718	28	YMLASPDVASILLK	GLQPEDVNLLVTCR	YMLASPDVASILLK	YMLASPDVASILLK
S61A2	Protein transport protein Sec61 subunit alpha isoform 2	16	21.2185	33.6134	476	101	FSGNFLVNLLGQWADVSGGGPAR	FLEVIKPFCAVLPEIQKPER	EQQMVMR	FLEVIKPF	FLEVIKPF	GTLMELGISPIVTSGLIMQLLAGAK	GTLMELGISPIVTSGLIMQLLAGAK	GTLMELGISPIVTSGLIMQLLAGAK	GTLMELGISPIVTSGLIMQLLAGAK	GTLMELGISPIVTSGLIMQLLAGAK	GTLMELGISPIVTSGLIMQLLAGAK	IIEVGDTPK	IIEVGDTPKDR	IIEVGDTPKDR	IIEVGDTPKDR	VILASNR
MY18A	Unconventional myosin-XVIIIa	4	2.58537	1.95122	2050	53	YGASLLHTYAGPSLLVLSTR	VLAISPEEQK	EKQELQEK	QDQSIVLLGSSGSGK
B4GT5	Beta-1,4-galactosyltransferase 5	2	5.41237	5.15464	388	21	VAILIPFR	AMLFNVGFQEAMK
GLRX1	Glutaredoxin-1	1	10.2804	9.34579	107	11	TQEILSQLPFK
RDH11	Retinol dehydrogenase 11	7	18.6709	22.1519	316	59	MLSSGVCTSNVQLPGK	VAIVTGANTGIGK	LANILFTK	EIQAVTGNSQVFVR	EIQAVTGNSQVFVR	LKESAPSR	VAIVTGANTGIGK
ARP10	Actin-related protein 10	4	14.8681	9.59233	417	62	SVATLILDSLLQCPIDTR	TAVVIDLGEAFTK	PLYEGLGSGGEK	SVATLILDSLLQCPIDTRK
GPC1	Glypican-1	4	12.2083	7.18133	557	68	GANLHLEETLAEFWAR	SFVQGLGVASDVVR	GFSLSDVPQAEISGEHLR	VIQACGNPKVNPHGSGPEEK
FBX6	F-box only protein 6	1	3.38983	3.38983	295	10	DLIDVVSLWK
AFAD	Afadin adherens junction formation factor	6	3.73626	3.2967	1820	68	ITLDAQDVLAHLVQMAFK	IDDVLHTLTGAMSLLR	RMQEFRSSDGRPDSGGTLR	YGLEKENPK	IDDVLHTLTGAMSLLR	VYQLER
AT11C	Phospholipid-transporting ATPase 11C	2	2.83437	1.77148	1129	32	GADSSIFPR	LEKVFDEIETNMNLIGATAVEDK
KIME	Mevalonate kinase	4	14.1772	10.1266	395	56	MLSEALLVSAPGK	SLPSLQILLTNTK	VIHGNPSGVDNAVSTWGGALR	ALVAAVRSR
PIGN	Phosphatidylinositol-glycan biosynthesis class N protein	1	1.28894	1.07411	931	12	EATLPFLFTPFK
ASAH1	Acylsphingosine deacylase	3	9.39086	7.61421	394	37	LPGMIGSLPDPFGEEMR	LTVFTTLMDVTK	NTLFIDDR
TAGL2	Transgelin-2	7	47.7387	35.1759	199	95	QMEQISQFLQAAER	TLMNLGGLAVAR	YGINTTDIFQTVDLWEGK	LINSLYPEGQAPVKK	GASQAGMTGYGMPR	NFSDNQLQEGK	NVIGLQMGTNR
CLCN5	Chloride channel protein 5	3	4.55764	4.02145	746	34	HIAQMANQDPDSILFN	TLAMDVMKPR	WVADALGR
EHD1	EH domain-containing protein 1	22	43.633	41.1985	534	233	ADQIETQQLMR	EHQISSGDFPSLR	FMCAQLPNPVLDSISIIDTPGILSGEK	HLIEQDFPGMR	IGPEPTTDSFIAVMHGPTEGVVPGNALVVDPR	LADVDKDGLLDDEEFALANHLIK	LDISDEFSEVIK	MQELLQTQDFSK	VYGALMWSLGK	VYIGSFWSHPLLIPDNR	KKEPELFQTVAEGLR	FQALKPK	QEESLMPSQAVK	FGNAFLNR	MFSWVSK	ADQIETQQLMR	EHQISSGDFPSLR	IGPEPTTDSFIAVMHGPTEGVVPGNALVVDPR	LLPLEEHYR	LLPLEEHYR	LLPLEEHYR	LNDLIK
MAAI	Maleylacetoacetate isomerase	3	20.8333	13.8889	216	45	ELLALEVFQVSHPR	MISDLIASGIQPLQNLSVLK	VITSGFNALEK
FXR2	Fragile X mental retardation syndrome-related protein 2	8	9.50966	11.8871	673	64	SYLEFSEDSVQVPR	QLAAAFQEEFTVR	ASLLGDMHFR	EDLMGLAIGTHGANIQQAR	LQIDEQLR	LQIDEQLR	LQIDEQLR	LQIDEQLR
COG1	Conserved oligomeric Golgi complex subunit 1	6	6.22449	6.12245	980	61	VKLDDLLAYLPSSDTPLLK	VTLQEMLK	TLAHPISQEYLK	GIGALQGEMK	FGLLPLSMTSTR	VTLQEMLK
ANGL4	Angiopoietin-like protein 4	2	10.2439	4.87805	410	42	FASWDEMNLLAHGLLQLGHGLR	YYPLQATTLLIQPMEATAAS
PX11B	Peroxisomal membrane protein 11B	1	3.4749	3.861	259	9	HGASPELQK
E41L1	Band 4.1-like protein 1	5	5.23322	5.68828	879	46	QASALIDRPAPFFER	KLSMYGVDLHHAK	LNLLEK	LSMYGVDLHHAK	LSMYGVDLHHAK
PMM2	Phosphomannomutase 2	6	26.8595	24.7934	242	65	IGVVGGSDFEK	ATLCLFDMDGTLTAPR	TVGYTVTAPEDTRR	NGMLNVSPIGR	TVGYTVTAPEDTR	ATLCLFDMDGTLTAPR
ACL6A	Actin-like protein 6A	3	14.4522	6.99301	429	62	STGLILDSGATHTTAIPVHDGYVLQQGIVK	VDFPTAIGVVLER	ELFQEMNIELIPPYMIASK
SEPT5	Septin-5	5	10.0271	13.5501	369	37	MESPIPILPLPTPDAETEK	INQTVEILK	VNIVPLIAK	INQTVEILK	MESPIPILPLPTPDAETEK
ITPR2	Inositol 1,4,5-trisphosphate receptor type 2	20	6.33099	7.40466	2701	171	LFENFLVDMAR	HLNLFLTPGLLEAETMR	GIAIPVDLDSQVNTLFMK	EQNILAQVFGILK	LMLHMHVDRDPQESVVPVRYAR	IGTCQTKEDK	FLQLLCENHNR	LLLAIMESR	LLLAIMESR	LLLAIMESR	LTRESK	MDLVLQLK	NLDWFPR	NLDWFPR	NVYTEIK	QLAELK	RLPALLEK	RLPALLEK	TTCFICGLER	YQLNLFAR
*Spectral counts adjusted to protein length (per 1000 amino acids, -AA-)
[truncated: 129 more columns]

## Sheet: IP of GFP-Rab34
Additional file 4. Proteins found (928) in our IP of GFP-Rab34 study.
Protein name	Common name	Peptides	%Seq. Coverage	*Adjusted score	Length (AA)	Seq. Coverage	Peptide #1	Peptide #2	Peptide #3	Peptide #4	Peptide #5	Peptide #6	Peptide #7	Peptide #8	Peptide #9	Peptide #10	Peptide #11	Peptide #12	Peptide #13	Peptide #14	Peptide #15	Peptide #16	Peptide #17	Peptide #18	Peptide #19	Peptide #20	Peptide #21	Peptide #22	Peptide #23	Peptide #24	Peptide #25	Peptide #26	Peptide #27
AARS1	Alanine--tRNA ligase, cytoplasmic	1	1.23967	1.03306	968	12	AVFDETYPDPVR
ABHD5	1-acylglycerol-3-phosphate O-acyltransferase ABHD5	1	4.8433	2.849	351	17	IGGLHPDIPVSVIFGAR
ACAA1A	3-ketoacyl-CoA thiolase A, peroxisomal	5	17.9245	11.7925	424	76	AEELGLPILGVLR	AEIVPVTTTVLDDK	IAQFLSGIPETVPLSTVNR	NTTPDELLSAVLTAVLQDVR	QVVTLLNELK
ACAA2	3-ketoacyl-CoA thiolase, mitochondrial	2	6.80101	5.03778	397	27	DFSATDLTEFAAR	VGVPTETGALTLNR
ACAD9	Complex I assembly factor ACAD9, mitochondrial	3	5.12	4.8	625	32	ELFLGNIEQK	FFTEEVDSR	ILLIFEGTNEILR
ACADL	Long-chain specific acyl-CoA dehydrogenase	5	16.5116	11.6279	430	71	AQDTAELFFEDVR	AQDTAELFFEDVRLPANALLGEENK	IFSSEHDIFR	LPANALLGEENK	QGLLGINIAEK
ACADM	Medium-chain specific acyl-CoA dehydrogenase	6	15.4394	14.2518	421	65	EEIIPVAPEYDK	ENVLIGEGAGFK	GIAFEDVR	IYQIYEGTAQIQR	NTYYASIAK	SGEYPFPLIK
ACADS	Short-chain specific acyl-CoA dehydrogenase, mitochondrial	3	8.25243	7.28155	412	34	EHLFPTAQVK	ELVPIAAQLDR	ITEIYEGTSEIQR
ACADVL	Very long-chain specific acyl-CoA dehydrogenase	9	16.1585	13.7195	656	106	DFQIEAAISK	ELVGPVAR	FFEEVNDPAK	GIVNEQFLLQR	ITAFVVER	SFGGVTHGLPEK	SGELAVQALDQFATVVEAK	SLSEGYPTAQHEK	VPSENVLGEVGDGFK
ACAT1	Acetyl-CoA acetyltransferase	4	11.0849	9.43396	424	47	FASEITPITISVK	GATPYGGVK	LGTAAIQGAIEK	QEQDTYALSSYTR
ACLY	ATP-citrate synthase	1	1.5582	0.91659	1091	17	QHFPATPLLDYALEVEK
ACO2	Aconitate hydratase, mitochondrial	13	19.6154	16.6667	780	153	DGYAQILR	DINQEVYNFLATAGAK	DLEDLQILIK	FNPETDFLTGK	IVYGHLDDPANQEIER	LEAPDADELPR	LQLLEPFDK	NAVTQEFGPVPDTAR	QGLLPLTFADPSDYNK	SQFTITPGSEQIR	TDIANLAEEFK	VAGILTVK	VDVSPTSQR
ACOT13	Acyl-coenzyme A thioesterase 13	2	15.7143	14.2857	140	22	TLAFASVDLTNK	VTLVSAAPEK
ACOT2	Acyl-coenzyme A thioesterase 2, mitochondrial	1	2.42826	2.20751	453	11	GLAPEQPVTLR
ACOT7	Cytosolic acyl coenzyme A thioester hydrolase	1	2.88714	2.62467	381	11	VLEVPPIVYLR
ACOT9	Acyl-coenzyme A thioesterase 9, mitochondrial	3	8.20046	6.83371	439	36	DSYIEVLLPLGTDPELR	EVPLIFPK	ISEPLHIHQVR
ACSF2	Medium-chain acyl-CoA ligase ACSF2	4	7.80488	6.50407	615	48	EQNLAQLR	GGENIYPAELEDFFLK	TQQYYDILK	YIVFVEGYPLTISGK
ACSL1	Long-chain-fatty-acid--CoA ligase 1	10	15.4506	14.3062	699	108	AILDDLLK	GIAVHPELFSIDNGLLTPTLK	IENIYLR	IFGQANTSLK	IGFFQGDIR	LAQGEYIAPEK	LLLEGVENK	LLVYYYDDVR	SQIDELYATIK	VLQPTIFPVVPR
ACSL6	Long-chain-fatty-acid--CoA ligase 6	1	1.0043	1.43472	697	7	IENIYIR
ACTA2	Actin, aortic smooth muscle	2	7.42706	5.30504	377	28	GYSFVTTAER	VAPEEHPTLLTEAPLNPK
ACTB	Actin, beta	9	26.6667	24	375	100	AGFAGDDAPR	AVFPSIVGR	DSYVGDEAQSK	GYSFTTTAER	QEYDESGPSIVHR	QEYDESGPSIVHR	SYELPDGQVITIGNER	VAPEEHPVLLTEAPLNPK	VAPEEHPVLLTEAPLNPK
ACTN4	Alpha-actinin-4 (Non-muscle alpha-actinin 4)	1	1.31579	1.09649	912	12	TINEVENQILTR
ACTR3	ARP3 actin-related protein 3 homolog (yeast)	2	5.02392	4.78469	418	21	DITYFIQQLLR	EFSIDVGYER
ADGB	Androglobin	1	0.42245	0.6035	1657	7	ITTIDNK
ADIPOQ	Adiponectin	2	8.90688	8.09717	247	22	AVLFTYDQYQEK	SAFSVGLETR
ADSL	Adenylosuccinate lyase	1	2.27273	2.06612	484	11	VLSQQAAAVVK
AFG3L2	AFG3-like protein 2	3	3.74065	3.74065	802	30	GAILTGPPGTGK	VALLLLEK	VGQISFDLPR
AGPAT2	1-acyl-sn-glycerol-3-phosphate acyltransferase beta	1	6.11511	3.59712	278	17	ATFLQISQIPQENSAIK
AHCY	Adenosylhomocysteinase	2	5.55556	4.62963	432	24	VAVVAGYGDVGK	VPAINVNDSVTK
AIFM1	Apoptosis-inducing factor 1, mitochondrial	5	9.64052	8.16993	612	59	AIASATEGGSVPQIR	LFNIHED	SQASGIEVIQLFPEK	TGGLEIDSDFGGFR	VNAELQAR
AIMP1	Aminoacyl tRNA synthase complex-interacting multifunctional protein 1	2	8.70968	6.45161	310	27	ITFDAFPGEPDK	VEILAPPNGSVPGDR
AK2	Adenylate kinase 2, mitochondrial	8	35.9833	33.4728	239	86	APNVLASEPEIPK	AVLLGPPGAGK	DDITGEPLIR	LDSVIEFSIQDSLLIR	LEAYHTQTTPLVEYYR	NGFLLDGFPR	SYHEEFNPPK	SYHEEFNPPK
AK3	GTP:AMP phosphotransferase AK3, mitochondrial	1	4.40529	4.40529	227	10	TLPQAEALDK
AK4	Adenylate kinase 4, mitochondrial	1	4.93274	4.4843	223	11	GLLVPDHVITR
AKR1B1	Aldo-keto reductase family 1 member B1	1	2.8481	3.16456	316	9	EVGVALQEK
ALAD	Delta-aminolevulinic acid dehydratase	1	3.0303	3.0303	330	10	LAEVALAYAK
ALB	Albumin	1	2.13816	1.64474	608	13	LGEYGFQNAILVR
ALDH18A1	Delta-1-pyrroline-5-carboxylate synthase	2	3.27044	2.51572	795	26	IIDLIIPR	LIDIFYPGDQQSVTFGTK
ALDH2	Aldehyde dehydrogenase, mitochondrial	10	22.736	19.2678	519	118	ELGEYGLQAYTEVK	GYFIQPTVFGDVK	LADLIER	TEQGPQVDETQFK	TFVQENVYDEFVER	TIEEVVGR	TYLAALETLDNGK	VAEQTPLTALYVANLIK	VVGNPFDSR	YGLAAAVFTK
ALDH3A2	Aldehyde dehydrogenase family 3 member A2	1	2.47934	2.06612	484	12	EILAAIAADLSK
ALDH4A1	Delta-1-pyrroline-5-carboxylate dehydrogenase, mitochondrial	1	1.9573	1.77936	562	11	NAAGNFYINDK
ALDH6A1	Methylmalonate-semialdehyde dehydrogenase [acylating], mitochondrial	6	14.2056	11.215	535	76	EGASILLDGR	ENTLNQLVGAAFGAAGQR	ENTLNQLVGAAFGAAGQR	GYENGNFVGPTIISNVK	TLADAEGDVFR	VNAGDQPGADLGPLITPQAK
ALDH9A1	4-trimethylaminobutyraldehyde dehydrogenase	1	2.02429	2.02429	494	10	EVNLAVENAK
ALDOA	Aldolase A, fructose-bisphosphate	6	17.3077	16.4835	364	63	AAQEEYIK	ADDGRPFPQVIK	ALQASALK	GILAADESTGSIAK	PHPYPALTPEQK	QLLLTADDR
ANP32A	Acidic leucine-rich nuclear phosphoprotein 32 family member A	1	3.64372	4.04858	247	9	DLSTIEPLK
ANP32B	Acidic leucine-rich nuclear phosphoprotein 32 family member B	1	3.30882	3.67647	272	9	DISTLEPLK
ANXA1	Annexin A1	4	15.6069	11.5607	346	54	GLGTDEDTLIEILTTR	GTDVNVFTTILTSR	GVDEATIIDILTK	TPAQFDADELR
ANXA2	Annexin A2	12	32.7434	35.3982	339	111	DALNIETAVK	DIISDTSGDFR	DIISDTSGDFRK	GVDEVTIVNILTNR	LSLEGDHSTPPSAYGSVK	LSLEGDHSTPPSAYGSVK	PLYFADR	PYTNFDAER	QDIAFAYQR	SLYYYIQQDTK	TNQELQEINR	TPAQYDASELK
ANXA3	Annexin A3	2	8.35913	6.19195	323	27	GTGTDEDALIEILTTR	QYQAAYEQELK
ANXA4	Annexin A4	1	5.01567	3.1348	319	16	GLGTDEDAIIGILAYR
ANXA5	Annexin A5	5	16.9279	15.674	319	54	GLGTDEDSILNLLTSR	GTVTDFPGFDGR	QEIAQEFK	SEIDLFNIR	VLTEIIASR
ANXA6	Annexin A6	6	9.21248	8.9153	673	62	DAFVAIVQSVK	ESILELITSR	LVFDEYLK	SEIDLLNIR	SLEDALSSDTSGHFR	TLIEILATR
ANXA7	Annexin A7	1	3.45572	2.15983	463	16	GFGTDEQAIVDVVSNR
AP2A2	AP-2 complex subunit alpha-2	1	1.0661	1.0661	938	10	GLAVFISDIR
API5	Apoptosis inhibitor 5	4	10.119	7.93651	504	51	DAYQVILDGVK	ELPQFATGENLPR	EVEELILTESK	NYGILADATEQVGQHK
APMAP	Adipocyte plasma membrane-associated protein	2	4.33735	4.81928	415	18	GLFEVNPQK	LLEYDTVTK
APOC1	Apolipoprotein C-I	1	10.2273	11.3636	88	9	EFGNTLEDK
APOO	MICOS complex subunit Mic26	1	5.55556	5.05051	198	11	TQLEENISQLR
APOOL	MICOS complex subunit Mic27	2	8.67925	7.54717	265	23	SDEIHASLPDLK	YVEEQPGNLQR
ARCN1	Coatomer subunit delta	2	4.50098	3.91389	511	23	LFTAESLIGLK	SFPVNSDVGVLK
ARF1	ADP-ribosylation factor 1	1	5.52486	5.52486	181	10	DAVLLVFANK
ARF6	ADP-ribosylation factor 6	1	5.71429	5.71429	175	10	DAIILIFANK
ARG1	Arginase-1	3	9.28793	9.28793	323	30	DIVYIGLR	DVDPGEHYIIK	EGLYITEEIYK
ARHGAP1	Rho GTPase activating protein 1	1	1.82232	2.2779	439	8	LEQLGIPR
ARHGDIA	Rho GDP dissociation inhibitor (GDI) alpha	2	12.7451	9.80392	204	26	SIQEIQELDK	VAVSADPNVPNVIVTR
ARHGDIB	Rho GDP dissociation inhibitor (GDI) beta	1	10.5	5	200	21	TLLGDVPVVADPTVPNVTVTR
ARPC1B	Actin-related protein 2/3 complex subunit 1B	1	3.49462	2.68817	372	13	NSVSQISVLSGGK
ARPC2	Actin-related protein 2/3 complex subunit 2	1	6.66667	3.33333	300	20	DTDAAVGDNIGYITFVLFPR
ARPC3	Actin-related protein 2/3 complex subunit 3	1	7.30337	5.61798	178	13	DTDIVDEAIYYFK
ARPC4	Actin-related protein 2/3 complex subunit 4	2	11.3095	11.9048	168	19	IVAEEFLK	VLIEGSINSVR
ART4	Ecto-ADP-ribosyltransferase 4	1	5	3.33333	300	15	EVLIPPYELFEVVSK
ASPH	Aspartyl/asparaginyl beta-hydroxylase	1	1.61943	1.34953	741	12	LVQLFPSDTTLK
ATAD3	ATPase family AAA domain-containing protein 3	1	1.86125	1.69205	591	11	TAGTLLGEGFR
ATIC	5-aminoimidazole-4-carboxamide ribonucleotide formyltransferase/IMP cyclohydrolase	1	1.35135	1.68919	592	8	TGLVEFAR
ATL3	Atlastin-3	2	4.80591	3.69686	541	26	EQLQALIPYVLNPSK	PYLSPDILEEK
ATOX1	ATX1 antioxidant protein 1 homolog (yeast)	1	19.1176	14.7059	68	13	LGGVEFNIDLPNK
ATP13A1	Endoplasmic reticulum transmembrane helix translocase	1	1.33333	0.833333	1200	16	SIDSSIVLPLTLGSPK
ATP1A1	Sodium/potassium-transporting ATPase subunit alpha-1	2	2.54154	1.95503	1023	26	IVEIPFNSTNK	VDNSSLTGESEPQTR
ATP1B3	Sodium/potassium-transporting ATPase subunit beta-3	1	3.59712	3.59712	278	10	LVEDLESFLK
ATP2A2	Sarcoplasmic/endoplasmic reticulum calcium ATPase 2	6	6.51341	5.74713	1044	68	DIVPGDIVEIAVGDK	EFDELSPSAQR	EFTLEFSR	GAPEGVIDR	NAENAIEALK	VDQSILTGESVSVIK
ATP5F1A	ATP synthase subunit alpha, mitochondrial	15	28.2098	27.1248	553	156	AVDSLVPIGR	EAYPGDVFYLHSR	EIVTNFLAGFEP	ELIIGDR	EVAAFAQFGSDLDAATQQLLSR	EVAAFAQFGSDLDAATQQLLSR	HALIIYDDLSK	ILGADTSVDLEETGR	LELAQYR	RTGAIVDVPVGEELLGR	STVAQLVK	TGAIVDVPVGEELLGR	TSIAIDTIINQK	VLSIGDGIAR	VVDALGNAIDGK
ATP5F1B	ATP synthase subunit beta, mitochondrial	12	35.3497	22.6843	529	187	AHGGYSVFAGVGER	AIAELGIYPAVDPLDSTSR	DQEGQDVLLFIDNIFR	FTQAGSEVSALLGR	IGLFGGAGVGK	IPVGPETLGR	IVAVIGAVVDVQFDEGLPPILNALEVQGR	LVLEVAQHLGESTVR	QFAPIHAEAPEFIEMSVEQEILVTGIK	VALTGLTVAEYFR	VLDSGAPIK	VVDLLAPYAK
ATP5F1C	ATP synthase subunit gamma, mitochondrial	4	13.4228	13.4228	298	40	HLIIGVSSDR	LTLTFNR	THSDQFLVSFK	VYGTGSLALYEK
ATP5F1D	ATP synthase subunit delta, mitochondrial	2	13.6905	11.9048	168	23	AQSELSGAADEAAR	IEANEALVK
ATP5F1E	ATP synthase subunit epsilon, mitochondrial	1	15.3846	19.2308	52	8	QAGLSYIR
ATP5IF1	ATPase inhibitor, mitochondrial	1	6.60377	9.43396	106	7	EQLAALR
ATP5ME	ATP synthase subunit e, mitochondrial	2	32.3944	28.169	71	23	ELAEAQDDSILK	VPPVQVSPLIK
ATP5MF	ATP synthase subunit f, mitochondrial	1	13.6364	11.3636	88	12	DFTPSGIAGAFR
ATP5MK	ATP synthase membrane subunit K, mitochondrial	2	43.1034	34.4828	58	25	AGAESDGQFQFTGIK	YFNSYTLTGR
ATP5PB	ATP synthase F(0) complex subunit B1, mitochondrial	4	15.2344	15.625	256	39	AQQALVQK	IAQLEEVK	LGLIPEEFFQFLYPK	SISVQQEK
ATP5PD	ATP synthase subunit d, mitochondrial	2	13.6646	12.4224	161	22	SCAEFVSGSQLR	YTALVDQEEK
ATP5PO	ATP synthase subunit O, mitochondrial	3	15.0235	14.0845	213	32	SFLSPNQILK	VSLAVLNPYIK	YATALYSAASK
ATP6V0D1	V-type proton ATPase subunit d 1	2	7.97721	5.69801	351	28	AFIITINSFGTELSK	LLFEGAGSNPGDK
ATP6V1B2	V-type proton ATPase subunit B, brain isoform	1	2.15264	1.95695	511	11	NFITQGPYENR
ATP6V1H	V-type proton ATPase subunit H	1	3.31263	2.07039	483	16	YNIIPVLSDILQESVK
B2M	Beta-2-microglobulin	1	7.56303	8.40336	119	9	TPQIQVYSR
BAK1	Bcl-2 homologous antagonist/killer	1	5.26316	4.78469	209	11	QLALIGDDINR
BANF1	Barrier-to-autointegration factor	1	15.7303	11.236	89	14	PVGSLAGIGDVLSK
BASP1	Brain abundant, membrane attached signal protein 1	2	12.3894	8.84956	226	28	ESEPQAAADATEVK	ETPAASEAPSSAAK
BCAP31	B-cell receptor-associated protein 31	1	2.85714	4.08163	245	7	LLEEHAK
BCAT2	Branched-chain-amino-acid aminotransferase, mitochondrial	2	5.34351	5.08906	393	21	LGGNYGPTVAVQR	QSLLDLAR
BCKDHA	2-oxoisovalerate dehydrogenase subunit alpha, mitochondrial	3	7.23982	6.78733	442	32	ILYESQR	LEFIQPNVISGIPIYR	TDLVFGQYR
BCKDHB	2-oxoisovalerate dehydrogenase subunit beta, mitochondrial	1	3.07692	2.5641	390	12	AAVEQVPVEPYK
BCKDK	[3-methyl-2-oxobutanoate dehydrogenase [lipoamide]] kinase, mitochondrial	1	2.6699	2.42718	412	11	DVVTLLAEGLR
BCL2L13	Bcl-2-like protein 13	1	2.53456	2.30415	434	11	AEGAAQLSEER
BGN	Biglycan	1	2.98103	2.71003	369	11	IQAIELEDLLR
BLMH	Bleomycin hydrolase	1	2.63736	2.1978	455	12	TLYNNQPIDFLK
BPHL	Valacyclovir hydrolase	1	4.12371	3.43643	291	12	TDFAPQLQSLNK
BSG	Basigin	1	2.57069	2.57069	389	10	SEINVEGPPR
BST2	Bone marrow stromal antigen 2	3	15.6977	17.4419	172	27	ELENEVTK	LNQELENLR	VSQALEQQAR
BZW1	Basic leucine zipper and W2 domain-containing protein 1	1	2.6253	2.38663	419	11	AEVLSEEPILK
C1QBP	Complement component 1 Q subcomponent-binding protein, mitochondrial	1	3.95683	3.59712	278	11	AFVEFLTDEIK
C3	Complement C3	3	2.10463	1.80397	1663	35	DLELLASGVDR	SSVAVPYVIVPLK	TVAIHTLDPEK
CA3	Calcium-activated chloride channel regulator 3A-1	1	5	3.84615	260	13	QPDGIAVVGIFLK
CACYBP	Calcyclin-binding protein	1	6.55022	4.36681	229	15	PAAVVAPLTTGYTVK
CALM1	Calmodulin-1	2	13.4228	13.4228	149	20	DGNGYISAAELR	EAFSLFDK
CALR	Calreticulin	6	12.0192	14.4231	416	50	FEPFSNK	FYGDLEK	GQTLVVQFTVK	LFPSGLDQK	QIDNPDYK	VHVIFNYK
CALU	Calumenin	8	22.5397	25.3968	315	71	DGDLIATK	DGFVTVDELK	EQFVEFR	HLVYESDQNK	SFDQLTPEESK	TEREQFVEFR	YDLFVGSQATDFGEALVR	YDLFVGSQATDFGEALVRHDEF
CAND1	Cullin-associated NEDD8-dissociated protein 1	2	2.03252	1.62602	1230	25	AVAALLTIPEAEK	LGTLSALDILIK
CANX	Calnexin	5	8.62944	8.46024	591	51	AEEDEILNR	APVPTGEVYFADSFDR	DDTDDEIAK	PFLFDTK	SDASTPPSPK
CAPNS1	Calpain, small subunit 1	1	2.61194	3.73134	268	7	LGFEEFK
CAPRIN1	Cell cycle associated protein 1	1	1.55587	1.41443	707	11	TVLELQYVLDK
CAPZA1	F-actin-capping protein subunit alpha-1	2	8.74126	6.99301	286	25	EASDPQPEDVDGGLK	LLLNNDNLLR
CAPZA2	F-actin-capping protein subunit alpha-2	1	5.24476	3.4965	286	15	FTVTPSTTQVVGILK
CAPZB	F-actin-capping protein subunit beta	1	3.61011	3.61011	277	10	STLNEIYFGK
CAT	Catalase	5	9.86717	9.48767	527	52	EAETFPFNPFDLTK	FNSANEDNVTQVR	LFAYPDTHR	NLPVGEAGR	VFEHIGK
CAV1	Caveolin-1	3	15.7303	16.8539	178	28	ASFTTFTVTK	EIDLVNRDPK	HLNDDVVK
CAV2	Caveolin-2	1	11.1111	6.17284	162	18	LGFEDLIAEPETTHSFDK
CAVIN1	Caveolae-associated protein 1	7	21.9388	17.8571	392	86	ATEEPSGTGSDELIK	EGEVEVLK	ESEALPEK	IIGAVDQIQLTQAQLEER	KLEVNEAELLR	SDQVNGVLVLSLLDK	SFTPDHVVYAR
CAVIN2	Caveolae-associated protein 2	2	6.69856	4.78469	418	28	VLIFQEESEIPASVFVK	YQASTSNTVSK
CBR1	Carbonyl reductase [NADPH] 1	1	3.2491	3.61011	277	9	LQAEGLSPR
CBR3	Carbonyl reductase [NADPH] 3	2	11.1913	7.22022	277	31	AAVQQLQAEGLSPR	EYGGLNVLVNNAGIAFR
CBX1	Chromobox protein homolog 1	1	5.94595	5.40541	185	11	NSDEADLVPAK
CBX3	Chromobox protein homolog 3	1	6.01093	5.46448	183	11	DSDEADLVLAK
CCDC190	Coiled-coil domain-containing protein 190	1	2.43056	3.47222	288	7	LQQDIIK
CCT3	Chaperonin containing TCP1, subunit 3 (gamma)	4	7.15596	7.33945	545	39	AVAQALEVIPR	EILSEVER	IDDIVSGHK	TAVETAVLLLR
CCT4	T-complex protein 1 subunit delta	1	2.5974	1.85529	539	14	GDVTITNDGATILK
CCT5	T-complex protein 1 subunit epsilon	1	2.95749	1.84843	541	16	VLVDINNPEPLIQTAK
CCT6A	Chaperonin containing TCP1, subunit 6A (zeta 1)	2	4.14313	3.76648	531	22	GIDPFSLDALAK	TEVNSGFFYK
CCT7	Chaperonin containing TCP1, subunit 7 (eta)	1	2.02206	1.83824	544	11	IALLNVELELK
CCT8	T-complex protein 1 subunit theta	3	6.38686	5.47445	548	35	EDGAISTIVLR	FAEAFEAIPR	LVPGGGATEIELAK
CD36	Platelet glycoprotein 4	4	10.5932	8.47458	472	50	EVVLEEGTTAFK	SIYAVFGSEIDLK	TYLDVEPITGFTLQFAK	VAIIESYK
CD44	CD44 antigen	1	1.54242	1.28535	778	12	YGFIEGNVVIPR
CD47	Leukocyte surface antigen CD47	2	7.92079	6.60066	303	24	ISVSDLINGIASLK	SYIFIYDGNK
CDC42	Cell division control protein 42 homolog	2	15.7068	10.4712	191	30	NVFDEAILAALEPPEPK	TPFLLVGTQIDLR
CDSN	Corneodesmosin	1	1.60428	1.78253	561	9	IYPVGYFTK
CDV3	Protein CDV3	1	2.84698	3.55872	281	8	EVDYSGLR
CFL1	Cofilin-1	4	30.7229	24.0964	166	51	EILVGDVGQTVDDPYTTFVK	LGGSAVISLEGK	NIILEEGK	YALYDATYETK
CHCHD3	MICOS complex subunit Mic19	4	21.5859	17.6211	227	49	LSENVIDR	VAEELALEQAK	VTFEADENENITVVK	YSSVYGASVSDEDLK
CHCHD6	MICOS complex subunit Mic25	1	5.86081	3.663	273	16	VPSAESGGGLQSSAVK
CHP1	Calcineurin B homologous protein 1	1	6.15385	5.12821	195	12	IPELAINPLGDR
CIRBP	Cold-inducible RNA-binding protein	1	6.39535	5.81395	172	11	YGQISEVVVVK
CISD1	CDGSH iron-sulfur domain-containing protein 1	1	13.8889	9.25926	108	15	HNEETGDNVGPLIIK
CKAP4	Cytoskeleton-associated protein 4	7	14.2609	12.1739	575	82	DLSDGIHVVK	IETNENNLESAK	LALQALTEK	SINDNIAIFTDVQK	SLGETQLALSSDLK	SSVSQVESDLK	TAVDSLVAYSVK
CLASP1	CLIP-associating protein 1	1	0.716612	0.651466	1535	11	EGLLGLQNLLK
CLCA3A1	Calcium-activated chloride channel regulator 3A-1	1	1.21951	1.10865	902	11	DLNSLIDAFSR
CLIC1	Chloride intracellular channel 1	2	9.95851	8.29876	241	24	GVTFNVTTVDTK	NSNPALNDNLEK
CLIC4	Chloride intracellular channel protein 4	2	7.90514	7.90514	253	20	EPLIELFVK	EVEIAYSDVAK
CLTA	Clathrin light chain A	1	3.82979	4.25532	235	9	LEALDANSR
CLTC	Clathrin, heavy chain (Hc)	3	2.20896	1.79104	1675	37	IVLDNSVFSEHR	NNLAGAEELFAR	SVDPTLALSVYLR
CLYBL	Citramalyl-CoA lyase, mitochondrial	1	3.25444	2.95858	338	11	AVLYVPGNDEK
CMPK1	UMP-CMP kinase	2	11.7347	10.2041	196	23	IVPVEITISLLK	SVDEVFGEVVK
CMPK2	UMP-CMP kinase 2, mitochondrial	4	10.2908	8.94855	447	46	FQVIAIEGLDATGK	LAELLGPPGR	TTLTQSVSESLK	VLELIQSSGR
CNDP2	Cytosolic non-specific dipeptidase	1	2.52632	2.10526	475	12	AVFQYIDENQDR
CNN2	Calponin-2	1	3.60656	3.27869	305	11	GPSYGLSAEVK
CNPY2	Protein canopy homolog 2	3	22.5275	16.4835	182	41	EYGEQIDPSTHR	INPDGSQSVVEVPYAR	NGESSELDLQGIR
COL1A1	Collagen alpha-1(I) chain	3	2.27116	2.06469	1453	33	GFPGLPGPSGEPGK	GFSGLDGAK	SLSQQIENIR
COL3A1	Collagen alpha-1(III) chain	1	0.546448	0.68306	1464	8	TVFEYQTR
COL4A1	Collagen alpha-1(IV) chain	1	0.659077	0.599161	1669	11	GDPGTPGVPGK
COL6A1	Collagen alpha-1(VI) chain	3	3.41463	2.92683	1025	35	IALVITDGR	TAEYDVAFGER	YLIVVTDGHPLEGYK
COLEC12	Collectin-12	1	1.34771	1.34771	742	10	TLTSNLNDVR
COMTD1	Catechol O-methyltransferase domain-containing protein 1	1	3.43511	3.81679	262	9	GEVLQPQPR
COPS7A	COP9 signalosome complex subunit 7a	1	3.27273	3.63636	275	9	LEVDYSIGR
COQ9	Ubiquinone biosynthesis protein COQ9, mitochondrial	2	6.07029	6.38978	313	19	LNQVLEEEQK	LVQLGQAEK
COX15	Cytochrome c oxidase assembly protein COX15 homolog	1	1.93705	2.42131	413	8	YQQFPEFK
COX4I1	Cytochrome c oxidase subunit 4 isoform 1, mitochondrial	3	20.7101	17.7515	169	35	ANPIQGFSAK	SEDYAFPTYADR	SYVYGPIPHTFDR
COX5B	Cytochrome c oxidase subunit 5B, mitochondrial	1	9.30233	7.75194	129	12	EDPNLVPSISNK
COX6B1	Cytochrome c oxidase subunit 6B1	1	11.6279	11.6279	86	10	IAEGTFPGKI
COX6C	Cytochrome c oxidase subunit 6C	2	19.7368	26.3158	76	15	AGIFQSAK	AYAEFYR
COX7A2	Cytochrome c oxidase subunit 7A2, mitochondrial	1	12.0482	12.0482	83	10	GGASDALLYR
COX7A2L	Cytochrome c oxidase subunit 7A-related protein, mitochondrial	1	11.7117	9.00901	111	13	LTSSVTAYDYSGK
CPNE1	Copine-1	1	1.6791	1.86567	536	9	FGIYDIDNK
CPNE3	Copine-3	1	1.68856	1.87617	533	9	DIVQFVPFR
CPQ	Carboxypeptidase Q	3	7.23404	6.38298	470	34	AIINLAVYGK	IIVYNQPYTGYEK	LGLLVDTVGPR
CPT2	Carnitine O-palmitoyltransferase 2, mitochondrial	3	5.16717	4.55927	658	34	ATNLTVSAVR	GVTLPELYQDPAYQR	SEYNDQLTR
CRAT	Carnitine O-acetyltransferase	5	8.6262	7.98722	626	54	FNITPEIK	LIEGVLDFK	LPVPPLQQSLDYYLK	QDFVDLQGQLR	SASIDSLAFVK
CREBRF	CREB3 regulatory factor	1	1.40625	1.5625	640	9	LLQIGNELR
CRTAC1	Cartilage acidic protein 1	1	2.01238	1.54799	646	13	VDIVYGNWNGPHR
CRTAP	Cartilage-associated protein	1	2.5	2.5	400	10	SLPGAEDHIK
CS	Citrate synthase, mitochondrial	5	12.5	10.7759	464	58	DVLSNLIPK	EGSSIGAIDSR	GLVYETSVLDPDEGIR	IVPNILLEQGK	VVPGYGHAVLR
CSNK2A1	Casein kinase II subunit alpha	1	3.32481	2.55754	391	13	GGPNIITLADIVK
CSTB	Cystatin B (stefin B)	1	10.2041	10.2041	98	10	VFQPLPHENK
CSTF2	Cleavage stimulation factor subunit 2	2	3.7931	3.44828	580	22	DIFSEVGPVVSFR	IVDPEIALK
CTSB	Cathepsin B	1	5.30973	2.94985	339	18	NGPVEGAFTVFSDFLTYK
CTSD	Cathepsin D	5	11.2195	12.1951	410	46	NYELHPDK	QIFGEATK	QPGIVFVAAK	TTEPVSELLK	VSSLPTVYLK
CTTN	Src substrate cortactin	2	3.84615	3.663	546	21	QDSSAVGFDYK	TVPIEAVTSK
CYB5A	Cytochrome b5	4	31.3433	29.8507	134	42	EQAGGDATENFEDVGHSTDAR	TYIIGELHPDDR	TYIIGELHPDDR	YYTLEEIQK
CYB5B	Cytochrome b5 type B	4	18.4932	27.3973	146	27	QYYIGDVHPSDLK	QYYIGDVHPSDLKPK	QYYIGDVHPSDLKPK	VEGSEPSVTYYR
CYB5R3	Cytochrome b5 reductase 3	5	15.9468	16.6113	301	48	EVISPDTR	GFVDLVVK	GPNGLLVYQGK	IGDTIEFR	STPAITLENPDIK
CYC1	Cytochrome c1, heme protein, mitochondrial	1	2.76923	3.07692	325	9	PYPNPEAAR
CYCS	Cytochrome c, somatic	2	20.9524	19.0476	105	22	ADLIAYLK	TGQAAGFSYTDANK
DAD1	Dolichyl-diphosphooligosaccharide--protein glycosyltransferase subunit DAD1	1	10.6195	8.84956	113	12	FLEEYLSSTPQR
DARS1	Aspartate--tRNA ligase, cytoplasmic	2	3.79242	3.99202	501	19	GFVEIQTPK	IHDPQLLTER
DBNL	Drebrin-like protein	1	2.52294	2.29358	436	11	TGEPEQEAVSR
DBT	Lipoamide acyltransferase component of branched-chain alpha-keto acid dehydrogenase complex, mitochondrial	3	7.67635	6.22407	482	37	EDILSFLEK	PVILPPEVAIGALGAIK	SEITPPPPQPK
DCAKD	Dephospho-CoA kinase domain-containing protein	1	3.4632	4.329	231	8	INAQLPLK
DDB1	DNA damage-binding protein 1	1	0.877193	0.877193	1140	10	YLAIAPPIIK
DDOST	Dolichyl-diphosphooligosaccharide--protein glycosyltransferase 48 kDa subunit	2	4.98866	4.53515	441	22	TADDPSLSLIK	TLVLLDNLNVR
DDX21	Nucleolar RNA helicase 2	1	1.2926	1.17509	851	11	GVNFLFPIQAK
DDX39B	Spliceosome RNA helicase Ddx39b	1	2.57009	2.33645	428	11	VAVFFGGLSIK
DDX3X	ATP-dependent RNA helicase DDX3Y	1	1.51057	1.51057	662	10	DLLDLLVEAK
DDX5	Probable ATP-dependent RNA helicase DDX5	3	5.04886	4.88599	614	31	APILIATDVASR	LLQLVEDR	TTYLVLDEADR
DECR1	2,4-dienoyl-CoA reductase [(3E)-enoyl-CoA-producing]	3	12.5373	8.95522	335	42	FNIIQPGPIK	TITDIVLNGTAYVTLEIGK	VAFITGGGTGLGK
DHX9	ATP-dependent RNA helicase A	3	2.97101	2.17391	1380	41	DFVNYLVR	ELDALDANDELTPLGR	TTQVPQYILDDFIQNDR
DLAT	Dihydrolipoyllysine-residue acetyltransferase component of pyruvate dehydrogenase complex, mitochondrial	6	10.4361	9.34579	642	67	DIDSFVPSK	GLETIASDVVSLASK	ILVPEGTR	ISVNDFIIK	VAPAPAGVFTDIPISNIR	VFVSPLAK
DLD	Dihydrolipoyl dehydrogenase, mitochondrial	5	9.43026	9.82318	509	48	ADGSTQVIDTK	EANLAAAFGK	EEGIEFK	GIEIPEVR	IDVSVEAASGGK
DLST	Dihydrolipoyllysine-residue succinyltransferase component of 2-oxoglutarate dehydrogenase complex, mitochondrial	4	10.3524	8.81057	454	47	ASAFALQEQPVVNAVIDDATK	EAVTFLR	TINELGEK	VEGGTPLFTLR
DNAJA1	DnaJ homolog subfamily A member 1	1	3.27456	2.51889	397	13	QISQAYEVLADSK
DNAJB11	DnaJ homolog subfamily B member 11	1	4.46927	2.7933	358	16	FQDLGAAYEVLSDSEK
DNAJC3	DnaJ homolog subfamily C member 3	1	2.18254	1.98413	504	11	TEPSVAEYTVR
DNTTIP2	Deoxynucleotidyltransferase terminal-interacting protein 2	1	1.0582	1.32275	756	8	SLDEEDLK
DOP1A	Dolichol-phosphate mannosyltransferase subunit 1	1	0.41684	0.41684	2399	10	NLDNLIQQYK
DPM1	Dolichol-phosphate mannosyltransferase subunit 1	1	5.38462	3.84615	260	14	EVAEQLAEIYGPDR
DPP7	Dipeptidyl peptidase 2	2	4.74308	3.95257	506	24	ASNSEDPPSVVEVR	DLTQLFGFAR
DSP	Desmoplakin	13	5.30697	4.50919	2883	153	FLDQNLQK	GFFDPNTEENLTYLQLK	GLVGIEFK	GYFNEELSEILSDPSDDTK	IEVLEEELR	ITNLTQQLEQASIVK	LQSLTENLTK	LTYEIEDEK	NQFETEINITK	SVQNDSQALAEVLNQLK	TLELQGLINDLQR	VVIVDPETNK	YIELLTR
DSTN	Destrin (actin depolymerizing factor)	2	16.3636	12.1212	165	27	EILVGDVGATITDPFK	YALYDASFETK
DYNC1H1	Dynein, cytoplasmic 1, heavy chain 1	1	0.279931	0.215332	4644	13	VEPAVIEAQNAVK
DYNLL1	Dynein light chain 1, cytoplasmic	1	12.3596	11.236	89	11	NFGSYVTHETK
ECHDC1	Ethylmalonyl-CoA decarboxylase	1	4.34783	3.10559	322	14	ILEQFPGGSIDLLK
ECHS1	Enoyl-CoA hydratase, mitochondrial	2	10.3448	6.89655	290	30	AFAAGADIK	AQFGQPEILLGTIPGAGGTQR
ECI1	Enoyl-CoA delta isomerase 1, mitochondrial	4	15.917	13.8408	289	46	ATADNLIK	EADIQNFTSFISK	VGVVDEVVPEDQVHSK	WLAIPDHSR
ECI2	Enoyl-CoA delta isomerase 2	2	8.4399	5.11509	391	33	DILVTSEDGITK	QNYVDLVSSLSSSSEAPSQGK
EEF1A1	Eukaryotic translation elongation factor 1 alpha 1	6	12.987	12.987	462	60	EHALLAYTLGVK	IGGIGTVPVGR	LPLQDVYK	QLIVGVNK	QTVAVGVIK	YYVTIIDAPGHR
EEF1B	Elongation factor 1-beta	2	10.6667	8.88889	225	24	LVPVGYGIK	TPAGLQVLNDYLADK
EEF1D	Eukaryotic translation elongation factor 1 delta (guanine nucleotide exchange protein)	4	15.6584	14.2349	281	44	ITSLEVENQNLR	LQIQCVVEDDK	LVPVGYGIR	VGTDLLEEEITK
EEF1G	Elongation factor 1-gamma	4	10.0686	9.15332	437	44	ALIAAQYSGAQVR	DPFAHLPK	ILGLLDTHLK	LDPGSEETQTLVR
EEF2	Eukaryotic translation elongation factor 2	7	8.15851	8.15851	858	70	ALLELQLEPEELYQTFQR	EGIPALDNFLDK	EGIPALDNFLDKL	GEGQLSAAER	GGGQIIPTAR	GVQYLNEIK	VFSGVVSTGLK
EHD1	EH domain-containing protein 1	1	2.24719	1.87266	534	12	ELVNNLGEIYQK
EHD2	EH domain-containing protein 2	2	3.68324	3.68324	543	20	LFELEEQDLFR	LLPLEEHYR
EIF1A	Eukaryotic translation initiation factor 1A	1	5.88235	5.88235	170	10	AYGELPEHAK
EIF2S1	Eukaryotic translation initiation factor 2, subunit 1 alpha, 35kDa	1	3.1746	3.1746	315	10	DEQLESLFQR
EIF3A	Eukaryotic translation initiation factor 3 subunit A	2	1.93452	1.4881	1344	26	FSVLQYVVPEVK	VLLATLSIPITPER
EIF3B	Eukaryotic translation initiation factor 3 subunit B	1	1.4944	1.24533	803	12	IINDYYPEEDGK
EIF3I	Eukaryotic translation initiation factor 3 subunit I	1	3.69231	3.07692	325	12	SYSSGGEDGYVR
EIF3K	Eukaryotic translation initiation factor 3 subunit K	1	6.42202	4.58716	218	14	ENAYDLEANLAVLK
EIF4A1	Eukaryotic initiation factor 4A-I	3	6.65025	7.38916	406	27	DQIYDIFQK	ELAQQIQK	VLITTDLLAR
EIF4A3	Eukaryotic initiation factor 4A-III	1	1.94647	2.43309	411	8	ELAVQIQK
EIF4G1	Eukaryotic translation initiation factor 4 gamma 1	1	0.6875	0.625	1600	11	EAVGDLLDAFK
EIF4H	Eukaryotic translation initiation factor 4H	1	5.24194	4.03226	248	13	EALTYDGALLGDR
EIF5A	Eukaryotic translation initiation factor 5A	1	7.79221	6.49351	154	12	VHLVGIDIFTGK
EIF6	Eukaryotic translation initiation factor 6	1	4.08163	4.08163	245	10	NSLPDSVQIR
ELAVL1	ELAV-like protein 1	4	12.8834	12.2699	326	42	DANLYISGLPR	ILQVSFK	SLFSSIGEVESAK	VLVDQTTGLSR
ENO1	Alpha-enolase	10	29.2627	23.0415	434	127	AAVPSGASTGIYEALELR	DATNVGDEGGFAPNILENK	EALELLK	FTASAGIQVVGDDLTVTNPK	GNPTVEVDLYTAK	GVSQAVEHINK	IGAEVYHNLK	TIAPALVSK	VNVVEQEK	YITPDQLADLYK
ENPP4	Bis(5'-adenosyl)-triphosphatase enpp4	1	2.63158	2.19298	456	12	EVDDLIGDIVLK
ENPP5	Ectonucleotide pyrophosphatase/phosphodiesterase family member 5	1	2.09644	2.09644	477	10	VLVVSFDGFR
ENY2	Transcription and mRNA export factor ENY2	1	8.91089	9.90099	101	9	TFLAQHASL
EPDR1	Mammalian ependymin-related protein 1	1	4.91071	4.46429	224	11	ALVSYDGLNQR
EPRS1	Bifunctional glutamate/proline--tRNA ligase	3	2.1164	1.98413	1512	32	VIDPVAPR	VLEDIQLNLFTR	VYEELLAIPVVR
ERGIC1	Endoplasmic reticulum-Golgi intermediate compartment protein 1	2	6.55172	6.89655	290	19	IVPTVYEDK	YSYQYTVANK
ERH	Enhancer of rudimentary homolog	1	10.5769	9.61538	104	11	ADTQTYQPYNK
ERLIN2	Erlin-2	4	15.5882	11.7647	340	53	IEVVNFLVPNAVYDIVK	ISEIEDAAFLAR	SVQTTLQTDEVK	VAQVAEITYGQK
ERMP1	Endoplasmic reticulum metallopeptidase 1	1	1.11359	1.11359	898	10	AGDNILAVLK
ERO1A	Endoplasmic reticulum oxidoreductin-1-like protein	3	6.68103	6.46552	464	31	LLESDYFR	LQTQGLGTALK	QEIVSLFNAFGR
ERP29	Endoplasmic reticulum resident protein 29	5	21.7557	19.084	262	57	DGDLENPVLYNGAVK	ESYPVFYLFR	FDTQYPYGEK	GALPLDTVTFYK	QGQDGLLSVK
ERP44	Endoplasmic reticulum resident protein 44	1	2.46305	2.46305	406	10	QFVFDLHSGK
ESD	Esterase D	1	3.5461	3.5461	282	10	VFEHSSVELK
ESYT1	Extended synaptotagmin-1	2	2.10623	1.8315	1092	23	IHVLEAQDLIAK	LLAETVAPAVR
ETFA	Electron transfer flavoprotein subunit alpha, mitochondrial	7	30.3303	21.021	333	101	DPEAPIFQVADYGIVADLFK	GLLPEELTPLILETQK	GTSFEAAATSGGSASSEK	LLYDLADQLHAAVGASR	LNVAPVSDIIEIK	SPDTFVR	VLVAQHDAYK
ETFB	Electron transfer flavoprotein subunit beta	7	31.7647	27.451	255	81	AGDLGVDLTSK	EIDGGLETLR	GIHVEIPGAQAESLGPLQVAR	LPAVVTADLR	SGVVTDGVK	VDLLFLGK	VSVISVEEPPQR
ETFDH	Electron transfer flavoprotein-ubiquinone oxidoreductase, mitochondrial	5	11.039	8.11688	616	68	FAEEADVVIVGAGPAGLSAAIR	GIATNDVGIQK	HHPSIQPTLEGGK	NLSIYDGPEQR	SGSLAAESIFK
EWSR1	RNA-binding protein EWS	1	2.1374	1.52672	655	14	GDATVSYEDPPTAK
F3	Tissue factor	1	3.06122	3.40136	294	9	DLGYIITYR
FABP4	Fatty acid-binding protein 4, adipocyte	4	28.7879	30.303	132	38	EVGVGFATR	LGVEFDEITADDR	LGVEFDEITADDRK	SIITLDGGALVQVQK
FABP5	Fatty acid-binding protein 5, epidermal	2	14.8148	14.8148	135	20	ELGVGLALR	TTVFSCNLGEK
FADS3	Fatty acid desaturase 3	1	3.14607	2.24719	445	14	EGPAPLGAPLPIFR
FAF2	Fas associated factor family member 2	1	2.02247	2.24719	445	9	FQIEANFPR
FARSA	Phenylalanine--tRNA ligase alpha subunit	1	2.75591	1.9685	508	14	SLQALGEVIEAELR
FARSB	Phenylalanine--tRNA ligase beta subunit	1	1.52801	1.69779	589	9	DLLFQALGR
FAU	40S ribosomal protein S30	1	16.9492	16.9492	59	10	FVNVVPTFGK
FBL	rRNA 2'-O-methyltransferase fibrillarin	1	3.36391	3.0581	327	11	TNIIPVIEDAR
FDPS	Farnesyl pyrophosphate synthase	1	3.11615	2.83286	353	11	EVLEYNALGGK
FGG	Fibrinogen gamma chain	1	2.75229	2.29358	436	12	YLQEIYNSNNQK
FH	Fumarate hydratase, mitochondrial	6	14.3984	11.8343	507	73	AAAEVNQEYGLDPK	IYELAAGGTAVGTGLNTR	VAALTGLPFVTAPNK	VEFDTFGELK	VLLPGLQK	YYGAQTVR
FIS1	Mitochondrial fission 1 protein	1	7.23684	6.57895	152	11	GIVLLEELLPK
FKBP10	Peptidyl-prolyl cis-trans isomerase FKBP10	1	2.0654	1.72117	581	12	IIIPPFLAYGEK
FKBP1A	Peptidyl-prolyl cis-trans isomerase FKBP1A	1	12.037	9.25926	108	13	GVQVETISPGDGR
FKBP2	Peptidyl-prolyl cis-trans isomerase FKBP2	1	8.57143	7.14286	140	12	LVIPSELGYGER
FKBP9	Peptidyl-prolyl cis-trans isomerase FKBP9	2	3.68421	3.50877	570	21	TIQVSDFVR	YHYVGTFLDGQK
FLNA	Filamin A, alpha	9	4.79788	3.40008	2647	127	ANLPQSFQVDTSK	ASGPGLNTTGVPASLPVEFTIDAK	EAGAGGLAIAVEGPSK	EATTEFSVDAR	GTVEPQLEAR	IANLQTDLSDGLR	LDVQFSGLAK	VEPGLGADNSVVR	VTAQGPGLEPSGNIANK
FLNB	Filamin B, beta	2	0.807071	0.76864	2602	21	AGLAPLEVR	TGEEVGFVVDAK
FLNC	Filamin C, gamma	1	0.550257	0.366838	2726	15	SPFEVQVSPEAGAQK
FMR1	Synaptic functional regulator FMR1	1	1.30293	1.62866	614	8	LQIDEQLR
FN1	Fibronectin	2	1.17077	0.807428	2477	29	SYTITGLQPGTDYK	VEVLPVSLPGEHGQR
FSCN1	Fascin	3	8.11359	6.08519	493	40	SSYDVFQLEFNDGAYNIK	YLAPSGPSGTLK	YLTAEAFGFK
FTH1	Ferritin heavy chain	1	1.50538	2.15054	465	7	IFLQDIK
FTL1	Ferritin light chain 1	2	11.4754	10.929	183	21	LLEFQNDR	QNYSTEVEAAVNR
FUBP1	Far upstream element (FUSE) binding protein 1	2	3.99386	3.0722	651	26	IGGNEGIDVPIPR	IQIAPDSGGLPER
FUNDC2	FUN14 domain-containing protein 2	1	7.28477	6.62252	151	11	FEALDLAELTK
FUS	RNA-binding protein FUS	2	4.2471	3.861	518	22	EFSGNPIK	GEATVSFDDPPSAK
FXN	Frataxin, mitochondrial	2	11.1111	9.66184	207	23	LDLSSLAYSGK	LGGDLGTYVINK
G6PDX	Glucose-6-phosphate 1-dehydrogenase X	2	5.04854	3.8835	515	26	GGYFDEFGIIR	NSYVAGQYDDAASYK
GAA	Lysosomal alpha-glucosidase	2	1.9937	2.09864	953	19	EGAELQLR	GAYTLVTFSAK
GANAB	Neutral alpha-glucosidase AB	4	4.02542	4.23729	944	38	LDLLEDR	LVAIVDPHIK	NPEPELLVR	VLLVLELQGLQK
GAPDH	Glyceraldehyde-3-phosphate dehydrogenase	4	11.7117	12.012	333	39	GAAQNIIPASTGAAK	QASEGPLK	VGVNGFGR	VIPELNGK
GAR1	H/ACA ribonucleoprotein complex subunit 1	1	3.8961	4.329	231	9	VDEIFGQLR
GARS1	Glycine--tRNA ligase	2	2.46914	2.74348	729	18	IYLYLTK	TVNVVQFEPNK
GATD3	Glutamine amidotransferase-like class 1 domain-containing protein 3, mitochondrial	1	5.6391	3.7594	266	15	GVEVTVGHEQEEGGK
GBA	Lysosomal acid glucosylceramidase	1	2.42537	1.86567	536	13	TGTGLLLTLQPEK
GBP2	Guanylate-binding protein 2	1	3.22581	1.69779	589	19	ADVVETLLQTDQSLTEAAK
GDA	Guanine deaminase	1	2.20264	2.20264	454	10	EFDALLINPR
GDI1	Rab GDP dissociation inhibitor alpha	1	3.57942	2.23714	447	16	YIAIASTTVETAEPEK
GET3	ATPase GET3	2	7.75862	5.74713	348	27	LEETLPVIR	VNTFSALLLEPYKPPSTQ
GLA	Alpha-galactosidase A	1	2.86396	2.38663	419	12	DVIAINQDPLGK
GLB1	Beta-galactosidase	1	1.70015	1.5456	647	11	SLYPLTFTQVK
GLG1	Golgi apparatus protein 1	1	1.62338	1.62338	616	10	LLELQYFISR
GLO1	Lactoylglutathione lyase	1	5.97826	5.43478	184	11	FSLYFLAYEDK
GLRX	Glutaredoxin-1	1	10.2804	9.34579	107	11	TQEILSQLPFK
GLRX3	Glutaredoxin-3	2	6.82493	5.93472	337	23	DNGELLPILK	YEISSVPTFLFFK
GLUD1	Glutamate dehydrogenase 1, mitochondrial	6	12.5448	10.7527	558	70	HGGTIPVVPTAEFQDR	IIAEGANGPTTPEADK	NYTDNELEK	TAAYVNAIEK	YNLGLDLR	YSTDVSVDEVK
GMFB	Glia maturation factor beta	1	11.9718	7.04225	142	17	LVVLDEELEGVSPDELK
GMPS	GMP synthase [glutamine-hydrolyzing]	1	1.8759	1.443	693	13	SGNIVAGIANESK
GNA11	Guanine nucleotide-binding protein subunit alpha-11	2	7.24234	5.57103	359	26	IATVGYLPTQQDVLR	LLLLGTGESGK
GNA13	Guanine nucleotide-binding protein subunit alpha-13	1	2.91777	2.65252	377	11	ILLLGAGESGK
GNAI2	Guanine nucleotide-binding protein G(i) subunit alpha-2	4	14.6479	11.2676	355	52	IAQSDYIPTQQDVLR	LLLLGAGESGK	NVQFVFDAVTDVIIK	YDEAASYIQSK
GNB1	Guanine nucleotide-binding protein G(I)/G(S)/G(T) subunit beta-1	1	2.94118	2.94118	340	10	LLVSASQDGK
GNG12	Guanine nucleotide-binding protein G(I)/G(S)/G(O) subunit gamma-12	1	9.72222	13.8889	72	7	LEASIER
GNS	N-acetylglucosamine-6-sulfatase	3	5.88235	5.51471	544	32	FLDDAFR	SDVLVEYQGEGR	WQTLLSVDDLVEK
GOLGA2	Golgin subfamily A member 2	1	1.001	1.001	999	10	LLELQELVLR
GOT2	Aspartate aminotransferase, mitochondrial	5	13.2558	11.6279	430	57	ASAELALGENNEVLK	FVTVQTISGTGALR	IAATILTSPDLR	PYVLPSVR	TQLVSNLK
GPD1	Glycerol-3-phosphate dehydrogenase [NAD(+)], cytoplasmic	1	2.5641	2.849	351	9	LISEVIGER
GPD2	Glycerol-3-phosphate dehydrogenase, mitochondrial	2	3.57634	2.75103	727	26	DVLTGQEFDVR	LAFLNVQAAEEALPR
GPI	Glucose-6-phosphate isomerase	1	3.04659	1.79211	558	17	TLASLSPETSLFIIASK
GPX7	Glutathione peroxidase 7	1	6.98925	5.37634	186	13	IAVTGTGAHPAFK
GRPEL1	GrpE protein homolog 1, mitochondrial	4	18.894	18.4332	217	41	ALADTENLR	DLLEVADILEK	EEISNNNPHLK	EPGTVALVSK
GSDMA	Gasdermin-A2	1	2.9148	2.24215	446	13	GDLTPLDSLIDFK
GSN	Gelsolin	8	11.4103	10.2564	780	89	DGGQTAPASIR	HVVPNEVVVQR	PALPEGTEDTAK	QTQVSVLPEGGETPLFK	SGALNSNDAFVLK	TASDFISK	TGAQELLK	YIETDPANR
GSTO1	Glutathione S-transferase omega 1	1	4.16667	4.16667	240	10	VPPLIASFVR
GSTP1	Glutathione S-transferase, pi 1	3	19.0476	14.2857	210	40	FEDGDLTLYQSNAILR	PPYTIVYFPVR	YVTLIYTNYENGK
GUSB	Beta-glucuronidase	1	3.24074	1.54321	648	21	PIIQSEYGADAIPGIHEDPPR
H1-2	Histone H1.2	3	15.0943	14.1509	212	32	ALAAAGYDVEK	ASGPPVSELITK	SGVSLAALK
H1-5	Histone H1.5	2	10.3139	8.96861	223	23	ALAAGGYDVEK	ATGPPVSELITK
H2AC11	H2A Clustered Histone 11	4	41.5385	30.7692	130	54	AGLQFPVGR	HLQLAIR	VTIAQGGVLPNIQAVLLPK	VTIAQGGVLPNIQAVLLPK
H2AZ1	Histone H2A.Z	2	18.75	15.625	128	24	ATIAGGGVIPHIHK	GDEELDSLIK
H2BC12	H2B Clustered Histone 12	5	36.5079	39.6825	126	46	EIQTAVR	ESYSVYVYK	KESYSVYVYK	LLLPGELAK	QVHPDTGISSK
H2-D1	H-2 class I histocompatibility antigen, L-D alpha chain	3	7.71812	10.0671	298	23	VYHEGLPEPLTLR	VYHEGLPEPLTLR	YISVGYVDNK
H2-K1	H-2 class I histocompatibility antigen, K-W28 alpha chain	2	5.16304	5.43478	368	19	FDSDAENPR	WASVVVPLGK
H3-3A	Histone H3.3C	2	10.2941	14.7059	136	14	EIAQDFK	STELLIR
H4C1	Histone H4	4	34.9515	38.835	103	36	DAVTYTEHAK	DNIQGITK	ISGLIYEETR	VFLENVIR
HADH	Hydroxyacyl-coenzyme A dehydrogenase, mitochondrial	3	8.9172	9.55414	314	28	AGDEFVEK	DTPGFIVNR	LLVPYLIEAVR
HADHA	Trifunctional enzyme subunit alpha	10	14.4168	13.1062	763	110	AGLEQGSDAGYLAESQK	DSIFSNLIGQLDYK	FGELALTK	FGGGSVELLK	FVDLYGAQK	GFYIYQEGSK	ILQEGVDPK	PEVSSDEDVQYR	TVLGVPEVLLGILPGAGGTQR	TVLGVPEVLLGILPGAGGTQR
HADHB	Trifunctional enzyme subunit beta	7	16	14.7368	475	76	AQDEGHLSDIVPFK	DFIYVSQDPK	DQLLLGPTYATPK	EAALGAGFSDK	IPFLLSGTSYK	NIVVVEGVR	VGSPPLEK
HBA	Hemoglobin subunit alpha	3	23.9437	21.1268	142	34	FLASVSTVLTSK	IGGHGAEYGAEALER	VDPVNFK
HBB-B1	Hemoglobin subunit beta-1	3	21.0884	20.4082	147	31	DFTPAAQAAFQK	LHVDPENFR	LLVVYPWTQR
HDGF	Hepatoma-derived growth factor	1	3.79747	4.21941	237	9	DLFPYEESK
HDHD3	Haloacid dehalogenase-like hydrolase domain-containing protein 3	1	4.38247	3.98406	251	11	LEDILTGLGLR
HDLBP	Vigilin	2	1.57729	1.57729	1268	20	IIFPAAEDK	LGQALTEVYAK
HEBP1	Heme-binding protein 1	1	7.89474	5.26316	190	15	EGITVYSTQFGGYAK
HIBADH	3-hydroxyisobutyrate dehydrogenase, mitochondrial	4	16.4179	11.9403	335	55	DFSSVFQYLR	DLGLAQDSATSTK	EAGEQVASSPAEVAEK	GSLLIDSSTIDPSVSK
HIBCH	3-hydroxyisobutyryl-CoA hydrolase, mitochondrial	1	2.5974	2.5974	385	10	VLEEELLALK
HINT1	Histidine triad nucleotide binding protein 1	1	11.1111	7.93651	126	14	AQVAQPGGDTIFGK
HK1	Hexokinase-1	2	2.05339	2.05339	974	20	ESLLFEGR	LSDEILIDILTR
HK2	Hexokinase-2	1	1.52672	1.09051	917	14	LSPELLTTGSFETK
HM13	Minor histocompatibility antigen H13	1	2.6455	2.6455	378	10	LVFPQDLLEK
HMGCL	Hydroxymethylglutaryl-CoA lyase, mitochondrial	1	4.30769	3.07692	325	14	EVSVFGAVSELFTR
HMOX1	Heme oxygenase 1	1	4.15225	3.46021	289	12	YLGDLSGGQVLK
HNRNPA1	Heterogeneous nuclear ribonucleoprotein A1	2	9.375	6.25	320	30	LFIGGLSFETTDESLR	SSGPYGGGGQYFAK
HNRNPA2B1	Heterogeneous nuclear ribonucleoprotein A2/B1	5	16.7139	14.1643	353	59	DYFEEYGK	GFGFVTFDDHDPVDK	GGNFGFGDSR	IDTIEIITDR	LFIGGLSFETTEESLR
HNRNPA3	Heterogeneous nuclear ribonucleoprotein A3	3	10.5541	7.91557	379	40	EDTEEYNLR	GFAFVTFDDHDTVDK	LFIGGLSFETTDDSLR
HNRNPAB	Heterogeneous nuclear ribonucleoprotein A/B	2	9.47368	7.01754	285	27	EVYQQQQYGSGGR	IFVGGLNPEATEEK
HNRNPC	Heterogeneous nuclear ribonucleoproteins C1/C2	3	9.90415	9.58466	313	31	VDSLLESLEK	VFIGNLNTLVVK	VPPPPPIAR
HNRNPDL	Heterogeneous nuclear ribonucleoprotein D-like	1	5.31561	3.32226	301	16	VFVGGLSPDTSEEQIK
HNRNPF	Heterogeneous nuclear ribonucleoprotein F	4	14.4578	9.63855	415	60	ATENDIYNFFSPLNPVR	ITGEAFVQFASQELAEK	QSGEAFVELESEDDVK	VHIEIGPDGR
HNRNPH1	Heterogeneous nuclear ribonucleoprotein H	2	8.01782	4.45434	449	36	EGRPSGEAFVELESEDEVK	STGEAFVQFASQEIAEK
HNRNPK	Heterogeneous nuclear ribonucleoprotein K	5	16.1987	10.7991	463	75	GSYGDLGGPIITTQVTIPK	IILDLISESPIK	ILSISADIETIGEILK	NLPLPPPPPPR	TDYNASVSVPDSSGPER
HNRNPL	Heterogeneous nuclear ribonucleoprotein L	2	3.58362	3.41297	586	21	NPNGPYPYTLK	TPASPVVHIR
HNRNPM	Heterogeneous nuclear ribonucleoprotein M	5	7.9561	6.85871	729	58	AFITNIPFDVK	FESPEVAER	INEILSNALK	LGSTVFVANLDYK	QGGGGAGGSVPGIER
HNRNPU	Heterogeneous nuclear ribonucleoprotein U	4	6.5	5	800	52	DLPEHAVLK	GYFEYIEENK	NFILDQTNVSAAAQR	SSGPTSLFAVTVAPPGAR
HP1BP3	Heterochromatin protein 1-binding protein 3	1	1.98556	1.80505	554	11	LEDVLPLAFTR
HPCAL1	Hippocalcin-like protein 1	1	4.14508	5.18135	193	8	LSLEEFIK
HSD11B1	Corticosteroid 11-beta-dehydrogenase isozyme 1	1	4.45205	3.42466	292	13	EISGIINAQASPK
HSD17B10	3-hydroxyacyl-CoA dehydrogenase type-2	3	21.4559	11.4943	261	56	EIQAALTLAK	LGDPAEYAHLVQTIIENPFLNGEVIR	VVTIAPGLFATPLLTTLPEK
HSD17B12	Very-long-chain 3-oxoacyl-CoA reductase	3	9.9359	9.61538	312	31	AYAEELAK	LNQVSNNIK	TIAVDFSLDDIYDK
HSD17B4	Peroxisomal multifunctional enzyme type 2	3	4.7619	4.08163	735	35	AYALAFAER	DATSLNQAALYR	GALVIVNDLGGDFK
HSDL2	Hydroxysteroid dehydrogenase-like protein 2	2	5.74163	4.78469	418	24	ESNDSVPEVK	SFTGNFIIDENILK
HSP90AA1	Heat shock protein HSP 90-alpha	3	4.50205	4.09277	733	33	DQVANSAFVER	ELISNSSDALDK	HIYFITGETK
HSP90AB1	Heat shock protein 90kDa alpha (cytosolic), class B member 1	10	15.4696	13.8122	724	112	ADLINNLGTIAK	APFDLFENK	EDQTEYLEER	EGLELPEDEEEK	EQVANSAFVER	GVVDSEDLPLNISR	HSQFIGYPITLYLEK	IDIIPNPQER	SIYYITGESK	YIDQEELNK
HSP90B1	Heat shock protein 90kDa beta (Grp94), member 1	16	22.5686	19.9501	802	181	DISTNYYASQK	EAESSPFVER	EEASDYLELDTIK	EESDDEAAVEEEEEEK	EFGTNIK	ELISNASDALDK	FAFQAEVNR	GLFDEYGSK	GTTITLVLK	GVVDSDDLPLNVSR	LIINSLYK	LISLTDENALAGNEELTVK	SGTSEFLNK	SGYLLPDTK	SILFVPTSAPR	TETVEEPLEEDEAAK
HSPA1A	Heat shock 70 kDa protein 1B	1	1.87207	1.56006	641	12	DAGVIAGLNVLR
HSPA4	Heat shock 70 kDa protein 4	2	3.80499	2.37812	841	32	EDIYAVEIVGGATR	SNLAYDIVQLPTGLTGIK
HSPA5	Heat shock 70kDa protein 5 (glucose-regulated protein, 78kDa)	19	36.6412	29.0076	655	240	DNHLLGTFDLTGIPPAPR	DNHLLGTFDLTGIPPAPR	ELEEIVQPIISK	ETAEAYLGK	GVPQIEVTFEIDVNGILR	IINEPTAAAIAYGLDK	ITITNDQNR	ITPSYVAFTPEGER	KSDIDEIVLVGGSTR	LTPEEIER	NELESYAYSLK	NQLTSNPENTVFDAK	PYIQVDIGGGQTK	SDIDEIVLVGGSTR	SQIFSTASDNQPTVTIK	TKPYIQVDIGGGQTK	VEIIANDQGNR	VLEDSDLK	VTHAVVTVPAYFNDAQR
HSPA8	Heat shock 70kDa protein 8	9	17.9567	13.9319	646	116	DAGTIAGLNVLR	EIAEAYLGK	FEELNADLFR	GTLDPVEK	LLQDFFNGK	SINPDEAVAYGAAVQAAILSGDK	SQIHDIVLVGGSTR	TTPSYVAFTDTER	TVTNAVVTVPAYFNDSQR
HSPA9	Stress-70 protein, mitochondrial	17	33.2842	25.0368	679	226	AQFEGIVTDLIK	DAGQISGLNVLR	DQLPADECNK	DSETGENIR	EQQIVIQSSGGLSK	ETAENYLGHTAK	ETGVDLTK	LLGQFTLIGIPPAPR	NAVITVPAYFNDSQR	QAASSLQQASLK	SQVFSTAADGQTQVEIK	STNGDTFLGGEDFDQALLR	TTPSVVAFTADGER	VIAVYDLGGGTFDISILEIQK	VINEPTAAALAYGLDK	VLENAEGAR	VQQTVQDLFGR
HSPD1	60 kDa heat shock protein, mitochondrial	18	34.3805	31.4136	573	197	AAVEEGIVLGGGCALLR	APGFGDNR	CEFQDAYVLLSEK	GYISPYFINTSK	IQEITEQLDITTSEYEK	ISSVQSIVPALEIANAHR	ISSVQSIVPALEIANAHR	LSDGVAVLK	NAGVEGSLIVEK	PLVIIAEDVDGEALSTLVLNR	PLVIIAEDVDGEALSTLVLNR	PVTTPEEIAQVATISANGDK	PVTTPEEIAQVATISANGDK	TVIIEQSWGSPK	VGEVIVTK	VGGTSDVEVNEK	VGLQVVAVK	VTDALNATR
HSPE1	10 kDa heat shock protein, mitochondrial	4	40.1961	39.2157	102	41	FLPLFDR	SGEIEPVSVK	VLLPEYGGTK	VLQATVVAVGSGGK
HTRA2	Serine protease HTRA2, mitochondrial	4	10.4803	8.73362	458	48	EPLPTLPLGR	LAQNAEDVYEAVR	SQYNFIADVVEK	TAPAVVYIEILDR
HYOU1	Hypoxia up-regulated protein 1	3	4.4044	3.003	999	44	DAVIYPILVEFTR	SLAEDFAEQPIK	VLQLINDNTATALSYGVFR
IARS2	Isoleucine--tRNA ligase, mitochondrial	2	2.66798	1.97628	1012	27	ELSSFYFSIVK	SLGNVINPDTIISGGK
IDE	Insulin Degrading Enzyme	1	1.17763	0.981354	1019	12	EQLGYIVFSGPR
IDH1	Isocitrate dehydrogenase 1 (NADP+), soluble	2	5.7971	4.83092	414	24	ATDFVVPGPGK	TVEAEAAHGTVTR
IDH2	Isocitrate dehydrogenase [NADP], mitochondrial	7	17.4779	15.4867	452	79	ATDFVVDR	DIFQEIFDK	FAQTLEK	LNEHFLNTTDFLDTIK	TIEAEAAHGTVTR	YFDLGLPNR	YFDLGLPNRDQTNDQVTIDSALATQK
IDH3A	Isocitrate dehydrogenase [NAD] subunit alpha, mitochondrial	5	17.4863	13.6612	366	64	ENTEGEYSGIEHVIVDGVVQSIK	IAEFAFEYAR	LITEEASK	NVTAIQGPGGK	TPYTDVNIVTIR
IDH3G	Isocitrate dehydrogenase [NAD] subunit gamma 1, mitochondrial	1	2.03562	2.54453	393	8	DIDILIVR
IFI204	Interferon-activable protein 204	1	1.77706	1.61551	619	11	SEVTGETSLEK
IFIT1	Interferon-induced protein with tetratricopeptide repeats 1	3	7.5594	6.47948	463	35	EAEALIQSEQLSK	GQQDEALQSLK	ISEQVQFLDIK
IFIT2	Interferon-induced protein with tetratricopeptide repeats 2	1	1.90678	2.11864	472	9	DEFQNSEFK
IFIT3	Interferon-induced protein with tetratricopeptide repeats 3	4	9.67742	9.92556	403	39	APNQTDVLQK	ESLEAILPQLK	LSEAQAYVDK	QFSVDALK
IFITM2	Interferon-induced transmembrane protein 2	1	12.5	6.94444	144	18	EEYGVTELGEPSNSAVVR
IGF2BP1	Insulin-like growth factor 2 mRNA-binding protein 1	1	2.42634	1.7331	577	14	LLVPTQYVGAIIGK
IGF2BP2	Insulin-like growth factor 2 mRNA-binding protein 2	1	2.02703	1.68919	592	12	IAPAEGPDVSER
IGF2BP3	Insulin-like growth factor 2 mRNA-binding protein 3	1	2.41796	1.72712	579	14	LLVPTQFVGAIIGK
IGHG1	Ig gamma-1 chain C region secreted form	5	20.3704	15.4321	324	66	APQVYTIPPPK	DDPEVQFSWFVDDVEVHTAQTQPR	EEQFNSTFR	VNSAAFPAPIEK	VTCVVVDISK
IGKC	Immunoglobulin kappa constant	3	28.0374	28.0374	107	30	QNGVLNSWTDQDSK	TSTSPIVK	WKIDGSER
IIGP1	Interferon-inducible GTPase 1	5	18.1598	12.1065	413	75	EIDSSVLNVAVTGETGSGK	ENGIAEPPIFLLSNK	IISQEILNLIELR	SDENNDLPSSFTGYFK	TVFGVDETSLQR
IMMT	MICOS complex subunit Mic60	7	9.37913	9.24703	757	71	AVDEAADALLK	EIAGATPHITAAEGR	GVYSEETLR	LSEQELEFR	QHIELALEK	SLEDALNR	YEFEQGLSEK
IMPA1	Inositol monophosphatase 1	1	3.97112	3.61011	277	11	SLLVTELGSSR
IPO4	Importin-4	1	1.01664	0.924214	1082	11	TEPQVLATLLR
IQGAP1	IQ motif containing GTPase activating protein 1	1	0.66385	0.6035	1657	11	TLQALQIPAAK
IRGM1	Immunity-related GTPase family M protein 1	2	2.20049	4.88998	409	9	LLELVYGIK	LLQNIQENIR
ISG15	ISG15 ubiquitin-like modifier	2	16.7702	12.4224	161	27	ELLGEYGLK	GHSNIYEVFLTQTVDTLK
ITGA5	Integrin alpha-5	1	1.04463	0.949668	1053	11	TIQFDFQILSK
ITGB1	Integrin beta-1	1	1.25313	1.25313	798	10	WDTGENPIYK
ITM2B	Integral membrane protein 2B	1	6.01504	3.7594	266	16	DDVILNEPSADAPAAR
IVD	Isovaleryl-CoA dehydrogenase, mitochondrial	4	9.19811	9.43396	424	39	AQEIDQTNDFK	FLQENLAPK	GITAFIVEK	TDLTAVPASR
JUP	Junction plakoglobin	8	12.2148	10.7383	745	91	EGLLAIFK	LAEPSQLLK	LLNDEDPVVVTK	LNYGIPAIVK	NEGTATYAAAVLFR	QEGLESVLK	TLVTQNSGVEALIHAILR	VSVELTNSLFK
KARS1	Lysine--tRNA ligase	1	1.84874	1.68067	595	11	YLDLILNDFVR
KATNAL2	ATPase family protein 2 homolog	1	2.22635	1.85529	539	12	GLLLYGPPGTGK
KHSRP	Far upstream element-binding protein 2	4	6.14973	5.34759	748	46	AINQQTGAFVEISR	DAFADAVQR	IINDLLQSLR	VQISPDSGGLPER
KIF3B	Kinesin-like protein KIF3B	1	1.07095	1.33869	747	8	EFQEEIAR
KLK1B16	Kallikrein 1-related peptidase b16	1	4.98084	3.83142	261	13	NQLFQEEPSAQNR
KPNB1	Karyopherin (importin) beta 1	4	6.16438	4.56621	876	54	AAVENLPTFLVELSR	GALQYLVPILTQTLTK	LAATNALLNSLEFTK	VAAGLQIK
KRT1	Keratin, type II cytoskeletal 1	5	5.65149	7.84929	637	36	FLEQQNQVLQTK	RTNAENEFVTIK	RTNAENEFVTIK	TNAENEFVTIK	TNAENEFVTIKK
KRT10	Keratin, type I cytoskeletal 10	11	11.4035	19.2982	570	65	ALEESNYELEGK	LAADDFR	LAADDFRLK	LENEIQTYR	QSLEASLAETEGR	QSVEADINGLR	QSVEADINGLRR	QSVEADINGLRR	SEITELR	SEITELRR	VRALEESNYELEGK
KRT12	Keratin, type I cytoskeletal 12	2	3.49076	4.10678	487	17	VLDELTLTR	YENELALR
KRT14	Keratin, type I cytoskeletal 14	1	2.06612	2.06612	484	10	VVSTHEQVLR
KRT16	Keratin, type I cytoskeletal 16	1	2.34542	2.1322	469	11	ASLENSLEETK
KRT17	Keratin, type I cytoskeletal 17	8	17.0901	18.4758	433	74	ALEEANTELEVK	EELAYLK	EVATNSELVQSGK	LASYLDK	LLEGEDAHLTQYK	QFTSSSSIK	SEISELR	TEELNREVATNSELVQSGK
KRT2	Keratin, type II cytoskeletal 2 epidermal	4	5.94059	5.65771	707	42	GFSSGSAVVSGGSR	KYEDEINK	TSAENDFVTIK	VDPEIQNVK
KRT33A	Keratin, type I cuticular Ha3-I	1	1.9802	2.47525	404	8	TIEELQQK
KRT35	Keratin, type I cuticular Ha5	2	4.61538	4.3956	455	21	LVVQIDNAK	QNQEYQVLLDVR
KRT42	Keratin, type I cytoskeletal 42	9	15.9292	19.9115	452	72	ALEEANADLEVK	DAEEWFFTK	DYSPYFK	EELAYLR	EELAYLRK	LEQEIATYR	TKYETELNLR	VLDELTLAR	YETELNLR
KRT5	Keratin, type II cytoskeletal 5	4	6.03448	6.89655	580	35	LRSEIDNVK	NKYEDEINK	SEIDNVK	YEELQQTAGR
KRT6A	Keratin, type II cytoskeletal 6A	14	18.6257	25.3165	553	103	AEAESWYQTK	AQYEDIAQR	FASFIDK	GRLDSELR	LALDVEIATYR	LALDVEIATYRK	LEGLEDALQK	LLEGEECR	QEIAEINR	SLDLDSIIAEVK	TAAENEFVTLK	YEDEINK	YEDEINKR	YEELQVTAGR
KRT76	Keratin, type II cytoskeletal 2 oral	3	3.53535	5.05051	594	21	AEAEALYQTK	AQYEDIAQK	AQYEDIAQKSK
KRT77	Keratin, type II cytoskeletal 1b	2	3.67133	3.4965	572	21	QLLEGEESR	SLDLDSIIDAVR
KRT80	Keratin, type II cytoskeletal 80	2	5.0885	4.42478	452	23	GQLEANLLQVLEK	SLEEAEAYSR
KRT85	Keratin, type II cuticular Hb5	2	4.14201	3.94477	507	21	LAELEGALQK	LALDIEIATYR
LAMB1	Laminin subunit beta-1	2	1.2318	1.11982	1786	22	DILAQSPAAEPLK	QNAQDVLLK
LAMC1	Laminin subunit gamma-1	5	3.85812	3.11139	1607	62	AEQQTADQLLAR	EAQLALGNAAADATEAK	LSAEDLVLEGAGLR	QLEEAENELK	VSDLESEAR
LAMP1	Lysosome-associated membrane glycoprotein 1	2	4.6798	4.92611	406	19	ALQATVGNSYK	SHAGYQTI
LAMP2	Lysosome-associated membrane glycoprotein 2	5	10.6024	12.0482	415	44	AFQINTFNLK	EQVLSVSR	TITIAVPDK	VPLDVIFK	YLDFIFAVK
LAMTOR1	Ragulator complex protein LAMTOR1	1	8.07453	6.21118	161	13	TDEQALLSSILAK
LAMTOR3	Ragulator complex protein LAMTOR3	1	8.87097	8.06452	124	11	ELAPLFEELIK
LAP3	Cytosol aminopeptidase	1	2.31214	1.92678	519	12	GITFDSGGISIK
LASP1	LIM and SH3 domain protein 1	2	8.74525	7.60456	263	23	EPAAPVSIQR	GFSVVADTPELQR
LCP1	Plastin-2	1	1.27592	1.5949	627	8	ISFDEFIK
LDHA	Lactate dehydrogenase A	6	18.6747	18.0723	332	62	DQLIVNLLK	FIIPNIVK	QVVDSAYEVIK	SLNPELGTDADK	VIGSGCNLDSAR	VTLTPEEEAR
LETM1	Mitochondrial proton/calcium exchanger protein	5	8.67209	6.77507	738	64	DGNINIDDLVK	EDVQISTTQVAEIVATLEK	EKEELELLK	LISEEGVDSLTVK	STLQTLPEIVAK
LETMD1	LETM1 domain-containing protein 1	1	3.33333	2.77778	360	12	LGIGQLTAQEVK
LGALS1	Lectin, galactoside-binding, soluble, 1	1	5.92593	7.40741	135	8	LPDGHEFK
LGALS3BP	Galectin-3-binding protein	2	6.23917	3.4662	577	36	LFATLLPQDPTFHTPLDLYAYAR	SELAVSSELDLLK
LMAN1	Protein ERGIC-53	1	1.35397	1.93424	517	7	SQQEILR
LMNA	Prelamin-A/C	20	27.9699	30.0752	665	186	AAYEAELGDAR	AAYEAELGDARK	AQHEDQVEQYK	DLEALLNSK	EAALSTALSEK	EDLQELNDR	EELDFQK	EGDLLAAQAR	ITESEEVVSR	LADALQELR	LAVYIDR	LEAALGEAK	LLEGEEER	LQLELSK	LVEIDNGK	NIYSEELR	NSNLVGAAHEELQQSR	SGAQASSTPLSPTR	TLEGELHDLR	VAVEEVDEEGK
LMNB1	Lamin-B1	5	9.18367	8.5034	588	54	AEHDQLLLNYAK	EELEQTYHAK	IESLSSQLSNLQK	QLADETLLK	SLEGDLEDLK
LNPEP	Leucyl-cystinyl aminopeptidase	2	2.14634	1.95122	1025	22	SYLSEDVFR	YFAATQFEPLAAR
LONP1	Lon protease homolog, mitochondrial	7	7.27081	7.37619	949	69	DIFPIAFPR	DIIALNPLYR	LAQPYVGVFLK	TENPLVLIDEVDK	VLEFIAVSQLR	YLLQEQLK	YLVPQAR
LPL	Lipoprotein lipase	3	7.38397	6.32911	474	35	GLGDVDQLVK	LSPDDADFVDVLHTFTR	LVGNDVAR
LRP1	Prolow-density lipoprotein receptor-related protein 1	1	0.220022	0.220022	4545	10	NVIALAFDYR
LRPAP1	Alpha-2-macroglobulin receptor-associated protein	4	12.7778	11.1111	360	46	IQEYNVLLDTLSR	LAELHSDLK	SINQGLDR	VSHQGYGSTTEFEEPR
LRPPRC	Leucine-rich PPR motif-containing protein, mitochondrial	5	4.16667	3.59195	1392	58	DESSDNFGSFFLR	LEDTAFQVLLALPLSK	LQDAINILK	NVQGIIDILK	TLLELIPELR
LRRC59	Leucine-rich repeat-containing protein 59	4	16.6124	13.0293	307	51	DNPLDPVLAK	LDGNELDLSLSDLNEVPVK	LQQLPADFGR	LVTLPVSFAQLK
LSM2	U6 snRNA-associated Sm-like protein LSm2	1	11.5789	10.5263	95	11	LTDISVTDPEK
LSM3	U6 snRNA-associated Sm-like protein LSm3	1	11.7647	9.80392	102	12	GDGVVLVAPPLR
LSM6	U6 snRNA-associated Sm-like protein LSm6	1	13.75	12.5	80	11	GNNVLYISTQK
LSM8	U6 snRNA-associated Sm-like protein LSm8	1	9.375	10.4167	96	9	AEPLNSVAH
LXN	Latexin	1	4.05405	4.5045	222	9	FSVEEIIQK
LYZ1	Lysozyme C-1	1	8.10811	6.75676	148	12	STDYGIFQINSR
LZIC	Protein LZIC	1	5.78947	5.26316	190	11	VLALAGFDVEK
MACROH2A1	Core histone macro-H2A.1	1	2.71003	2.71003	369	10	EFVEAVLELR
MAGOH	Protein mago nashi homolog	1	6.84932	6.84932	146	10	VFYYLVQDLK
MAN2B2	Epididymis-specific alpha-mannosidase	1	1.08055	0.982318	1018	11	GLGSVVAVEER
MANF	Mesencephalic astrocyte-derived neurotrophic factor	1	9.49721	5.58659	179	17	DRDVTFSPATIEEELIK
MAOA	Amine oxidase [flavin-containing] A	4	9.88593	7.60456	526	52	DVPALEITHTFLER	INVLVLEAR	VLGSQEALSPVHYEEK	YVISAIPPVLTAK
MAP1A	Microtubule-associated protein 1A	1	0.324207	0.360231	2776	9	TGIVLANGK
MARCKS	Myristoylated alanine-rich C-kinase substrate	5	25.2427	16.1812	309	78	AEDGAAPSPSSETPK	DEAAAATEPGAGAADK	EELQANGSAPAADK	EEPASGSAATPAAAEK	ESGEGAEAEGATAEGAK
MATR3	Matrin-3	2	3.78251	2.36407	846	32	GDTDQASNILASFGLSAR	ITPENLPQILLQLK
MCCC2	Methylcrotonoyl-CoA carboxylase beta chain, mitochondrial	1	1.59858	1.7762	563	9	ALVSQLHER
MCFD2	Multiple coagulation factor deficiency protein 2 homolog	1	8.96552	6.89655	145	13	NNDGYIDYAEFAK
MDH1	Malate dehydrogenase, cytoplasmic	1	2.99401	2.99401	334	10	GEFITTVQQR
MDH2	Malate dehydrogenase 2, NAD (mitochondrial)	12	44.6746	35.503	338	151	ANTFVAELK	ETECTYFSTPLLLGK	GCDVVVIPAGVPR	IFGVTTLDIVR	IQEAGTEVVK	ITPFEEK	KGEDFVK	LTLYDIAHTPGVAADLSHIETR	TIIPLISQCTPK	VAVLGASGGIGQPLSLLLK	VDFPQDQLATLTGR	VNVPVIGGHAGK
MECR	Enoyl-[acyl-carrier-protein] reductase, mitochondrial	1	3.21716	2.68097	373	12	ALVYGNHGDPAK
MESD	LRP chaperone MESD	3	14.2857	13.3929	224	32	DDDIEEGDLPEHK	DFLVSQDR	LDPGKPESILK
MGST1	Microsomal glutathione S-transferase 1	1	8.3871	6.45161	155	13	VFANPEDCAGFGK
MIF	Macrophage migration inhibitory factor (glycosylation-inhibiting factor)	2	24.3478	17.3913	115	28	ASVPEGFLSELTQQLAQATGK	LHISPDR
MIOS	GATOR complex protein MIOS	1	1.02857	1.14286	875	9	FLGDAQLNK
MIX23	Protein MIX23	1	11.8056	6.94444	144	17	IVHELNTTVPTASFAGK
MLEC	Malectin	2	6.52921	6.87285	291	19	FAEVYFAQSQQK	LYIEFVK
MMAB	Corrinoid adenosyltransferase	1	4.21941	4.21941	237	10	LSDYLFTVAR
MMUT	Methylmalonyl-CoA mutase, mitochondrial	4	6.41711	5.34759	748	48	IDSGSEVIVGVNK	ILFDGIPLEK	LTGTIQNDILK	NTQIIIQEESGIPK
MOGS	Mannosyl-oligosaccharide glucosidase	1	1.43885	1.19904	834	12	LGPLLDVLADSR
MPC2	Zinc finger protein 142	1	5.51181	7.87402	127	7	VELLLPK
MPDU1	Mannose-P-dolichol utilization defect 1 protein	1	4.45344	4.04858	247	11	GLLVPILLPEK
MPO	Myeloperoxidase	1	1.67131	1.39276	718	12	VVLEGGIDPILR
MPST	3-mercaptopyruvate sulfurtransferase	1	4.3771	3.367	297	13	ALVSAQWVAEALK
MRPL12	39S ribosomal protein L12, mitochondrial	3	17.9104	14.9254	201	36	LVESLPQEIK	NYVQGINLVQAK	SEALAGAPLDNAPK
MRPL45	39S ribosomal protein L45, mitochondrial	1	3.26797	3.26797	306	10	DVLEYVVFER
MRPL49	39S ribosomal protein L49, mitochondrial	1	7.22892	6.0241	166	12	DVEEFLSPLLGK
MRPS10	28S ribosomal protein S10, mitochondrial	1	6.875	6.25	160	11	TQIQQLPEHIK
MRPS23	28S ribosomal protein S23, mitochondrial	1	5.64972	5.64972	177	10	AFDLFNPNFK
MRPS9	28S ribosomal protein S9, mitochondrial	1	3.33333	2.5641	390	13	AIAYLFPSGLFEK
MSN	Moesin	3	4.67938	5.19931	577	27	ALTSELANAR	APDFVFYAPR	ESPLLFK
MTAP	Methylthioadenosine phosphorylase	1	3.53357	3.53357	283	10	GTIVTIEGPR
MTARC2	Mitochondrial amidoxime reducing component 2	2	5.02959	5.91716	338	17	QLQQVGTVSK	VGDPVYR
MTATP8	ATP synthase protein 8	2	34.3284	29.8507	67	23	IYLPHSLPQQ	VSSQTFPLAPSPK
MTCH2	Mitochondrial carrier homolog 2	1	5.28053	3.30033	303	16	VLIQVGYEPLPPTIGR
MTCO2	Cytochrome c oxidase subunit 2	1	3.0837	4.40529	227	7	LLEVDNR
MTDH	Protein LYRIC	1	1.89983	1.72712	579	11	ELLSVGLGFLR
MTHFD1L	Monofunctional C1-tetrahydrofolate synthase, mitochondrial	2	2.66121	2.04708	977	26	DFTLPISDVR	YVLVAGITPTPLGEGK
MTHFD2	Bifunctional methylenetetrahydrofolate dehydrogenase/cyclohydrolase, mitochondrial	1	4	2.85714	350	14	AAAEVGINSETIVK
MYBBP1A	Myb-binding protein 1A	4	4.16667	2.97619	1344	56	ALDLIEVLVTK	AQDASLNVPER	LSQVNGATPVSPIEPESKK	LSVDLTAPLGVLQSK
MYDGF	Myeloid-derived growth factor	1	5.42169	6.0241	166	9	SYLYFTQFK
MYEF2	Myelin expression factor 2	1	1.86125	1.69205	591	11	VGEVTYVELFK
MYH10	Myosin-10	14	9.76721	7.08502	1976	193	ALEEALEAK	ALELDPNLYR	DVEALSQR	ELDDATEANEGLSR	ELQAQIAELQEDFESEK	FLSNGYIPIPGQQDK	IGQLEEQLEQEAK	KVDDDLGTIESLEEAK	LQNELDNVSTLLEEAEK	QLLQANPILESFGNAK	SDLLLEGFNNYR	SLEAEILQLQEELASSER	TELEDTLDTTAAQQELR	YEILTPNAIPK
MYH9	Myosin, heavy chain 9, non-muscle	27	15.2551	13.7755	1960	299	ALELDSNLYR	ANLQIDQINTDLNLER	ASIAALEAK	ASREEILAQAK	DLEGLSQR	DLGEELEALK	DVLLQVEDER	EEILAQAK	EQADFAIEALAK	EQEVSILK	EQLEEEEEAK	FLSNGHVTIPGQQDK	GDLPFVVTR	IAQLEEQLDNETK	LDPHLVLDQLR	LQQELDDLLVDLDHQR	LQVELDSVTGLLSQSDSK	NGFEPASLK	QLLQANPILEAFGNAK	QSVSNLEK	QTLENERGELANEVK	RQLEEAEEEAQR	TDLLLEPYNK	VEAQLQELQVK	VISGVLQLGNIAFK	VVFQEFR	YEILTPNSIPK
MYL12B	Myosin regulatory light chain 12B	2	12.2093	11.6279	172	21	FTDEEVDELYR	GNFNYIEFTR
MYL6	Myosin light polypeptide 6	4	28.4768	26.4901	151	43	ALGQNPTNAEVLK	DQGTYEDYVEGLR	EAFQLFDR	HVLVTLGEK
MYO1B	Unconventional myosin-Ib	1	1.35501	0.903342	1107	15	GDPLGGVISNYLLEK
MYO1C	Unconventional myosin-Ic	3	3.85701	2.8222	1063	41	LLGVEGTTLR	LLQSNPVLEAFGNAK	QLLLTPSAVVIVEDAK
MYOF	Myoferlin	2	1.11596	0.970403	2061	23	IFVELNTFLEK	TQGLVPEHVETR
NAMPT	Nicotinamide phosphoribosyltransferase	1	2.03666	2.03666	491	10	AVPEGSVIPR
NAP1L1	Nucleosome assembly protein 1-like 1	1	2.8133	2.55754	391	11	YAVLYQPLFDK
NAXE	NAD(P)H-hydrate epimerase	1	6.38298	3.5461	282	18	GNPSGIQPDLLISLTAPK
NCL	Nucleolin	10	19.4872	17.094	585	114	ESFEGSVR	FAISELFAK	FGYVDFESAEDLEK	GFGFVDFNSEEDAK	GIAYIEFK	GYAFIEFASFEDAK	NDLAVVDVR	SVSLYYTGEK	VEGSEPTTPFNLFIGNLNPNK	VFGNEIK
NCSTN	Nicastrin	1	1.69492	1.41243	708	12	NQVEDLLATLEK
NDUFA10	NADH dehydrogenase [ubiquinone] 1 alpha subcomplex subunit 10, mitochondrial	1	3.38028	2.8169	355	12	YAPGYNAEVGDK
NDUFA13	NADH dehydrogenase [ubiquinone] 1 alpha subcomplex subunit 13	1	2.53521	2.8169	355	9	LLIEDLEAR
NDUFA2	NADH dehydrogenase [ubiquinone] 1 alpha subcomplex subunit 2	1	14.1414	10.101	99	14	TVSLNNLSADEVTR
NDUFA4	Cytochrome c oxidase subunit NDUFA4	2	22.2222	24.6914	81	18	FYSVNVDYSK	LGPNEQYK
NDUFB10	NADH dehydrogenase [ubiquinone] 1 beta subcomplex subunit 10	2	11.6279	11.6279	172	20	DVYPEPPSR	YLDLGAYYSAR
NDUFB11	NADH dehydrogenase [ubiquinone] 1 beta subcomplex subunit 11, mitochondrial	1	6.62252	6.62252	151	10	AVIAPSGVEK
NDUFB3	NADH dehydrogenase [ubiquinone] 1 beta subcomplex subunit 3	1	10.5769	9.61538	104	11	IEGTPLETVQK
NDUFB5	NADH dehydrogenase [ubiquinone] 1 beta subcomplex subunit 5, mitochondrial	1	5.82011	5.29101	189	11	TLAILQIESEK
NDUFB8	NADH dehydrogenase [ubiquinone] 1 beta subcomplex subunit 8, mitochondrial	1	5.37634	5.37634	186	10	EPEPVVHYDI
NDUFS1	NADH-ubiquinone oxidoreductase 75 kDa subunit, mitochondrial	4	6.05227	5.50206	727	44	FASEIAGVDDLGTTGR	FEAPLFNAR	ILQDIASGR	SATYVNTEGR
NDUFS2	NADH dehydrogenase [ubiquinone] iron-sulfur protein 2, mitochondrial	1	3.02376	2.15983	463	14	GEFGVYLVSDGSSR
NDUFS3	NADH dehydrogenase [ubiquinone] iron-sulfur protein 3, mitochondrial	3	14.0684	11.4068	263	37	DFPLTGYVELR	SLADLTAVDVPTR	VVAEPVELAQEFR
NDUFS4	NADH dehydrogenase [ubiquinone] iron-sulfur protein 4, mitochondrial	2	13.7143	11.4286	175	24	EDAIAFAEK	LDITTLTGVPEEHIK
NDUFS6	NADH dehydrogenase [ubiquinone] iron-sulfur protein 6, mitochondrial	1	6.03448	8.62069	116	7	VYINLDK
NDUFS8	NADH dehydrogenase [ubiquinone] iron-sulfur protein 8, mitochondrial	1	5.18868	4.71698	212	11	EPATINYPFEK
NDUFV1	NADH dehydrogenase [ubiquinone] flavoprotein 1, mitochondrial	1	2.15517	2.15517	464	10	GGAGFPTGLK
NDUFV2	NADH dehydrogenase [ubiquinone] flavoprotein 2, mitochondrial	1	4.14938	4.14938	241	10	DIEEIIDELK
NENF	Neudesin	1	6.43275	5.84795	171	11	ELEALDDVFSK
NFU1	NFU1 iron-sulfur cluster scaffold homolog, mitochondrial	1	5.09804	3.92157	255	13	SVFFGPDFITVTK
NHP2	H/ACA ribonucleoprotein complex subunit 2	1	10.4575	6.53595	153	16	ELLVNLNPIAQPLASR
NME1	Nucleoside diphosphate kinase A	1	6.57895	6.57895	152	10	NIIHGSDSVK
NME2	Non-metastatic cells 2, protein (NM23B) expressed in	2	14.4737	13.1579	152	22	GLVGEIIK	NIIHGSDSVESAEK
NNT	NAD(P) transhydrogenase, mitochondrial	1	0.92081	0.92081	1086	10	EVLASDLVVK
NOLC1	Nucleolar and coiled-body phosphoprotein 1	1	1.7094	1.4245	702	12	VVPSDLYPLVLR
NOMO1	Nodal modulator 1	1	0.906096	0.823723	1214	11	VQVVVPEAETR
NPC2	NPC intracellular cholesterol transporter 2	1	4.69799	6.71141	149	7	VYSYLNK
NPEPPS	Puromycin-sensitive aminopeptidase	3	3.69565	3.26087	920	34	AGIISTVEVLK	IDFVGELNDK	YAAVTQFEATDAR
NPM1	Nucleophosmin	5	17.1233	17.1233	292	50	DELHIVEAEAMNYEGSPIK	GPSSVEDIK	TVSLGAGAK	VDNDENEHQLSLR	VDNDENEHQLSLR
NUCB1	Nucleobindin-1	6	16.9935	13.0719	459	78	ADTDDAPVPAPAGDQK	DLELLIQTATR	KVPEQPPELPQLDSQHL	LQAANAEDIK	LSQELDFVSHNVR	VNVPGSQAQLK
NUDT21	Cleavage and polyadenylation specificity factor subunit 5	1	3.96476	4.40529	227	9	LFLVQLQEK
NUMA1	Nuclear mitotic apparatus protein 1	1	0.52531	0.477555	2094	11	LVDDLSALQEK
NUP54	Nuclear pore complex protein Nup54	1	1.76471	1.96078	510	9	YYIDADLLR
NUP62	Nuclear pore glycoprotein p62	1	1.90114	1.90114	526	10	LAENIDAQLK
NUP98	Nuclear pore complex protein Nup98-Nup96	1	0.605727	0.550661	1816	11	GFLEDLAPPER
OAS1A	2'-5'-oligoadenylate synthase 1A	2	7.08447	5.44959	367	26	FIEDYLLPDTTFGADVK	QLYEVQHER
OAT	Ornithine aminotransferase, mitochondrial	1	4.55581	2.2779	439	20	IAIAALEVLEEENLAENADK
OCIAD1	OCIA domain-containing protein 1	1	4.04858	4.04858	247	10	ESYGVTLPHK
OGDH	2-oxoglutarate dehydrogenase, mitochondrial	4	4.20332	3.91007	1023	43	FLDTAFDLDAFK	IEQLSPFPFDLLLK	LSGQDVER	NQGYYDYVK
OGFR	Opioid growth factor receptor	1	1.4218	1.57978	633	9	GQVGPEDPK
OLA1	Obg-like ATPase 1	1	2.77778	2.52525	396	11	IGIVGLPNVGK
OPA1	Dynamin-like 120 kDa protein, mitochondrial	2	2.29167	2.08333	960	22	GVEVDPSLIK	LDAFIEALHQEK
OTUB1	OTU Domain-Containing Ubiquitin Aldehyde-Binding Protein 1	1	3.32103	3.69004	271	9	LLTSGYLQR
OXCT1	Succinyl-CoA:3-ketoacid coenzyme A transferase 1	6	21.3462	11.5385	520	111	AAGTTVVEVEEIVDIGSFAPEDIHIPK	DEADADLINAGK	DLTAVSNNAGVDNFGLGLLLR	EFNGQHFILEEAITGDFALVK	FYTDPVEAVK	QFLSGELEVELTPQGTLAER
P4HA1	Prolyl 4-hydroxylase subunit alpha-1	4	8.98876	7.49064	534	48	DPEGFVGHPVNAFK	GIAVDYLPER	LLELDPEHQR	LQDTYNLDTNTISK
P4HA2	Prolyl 4-hydroxylase subunit alpha-2	2	4.84171	3.72439	537	26	QFFPTDEDESGAAR	QLDAGEEATVTK
P4HB	Prolyl 4-hydroxylase, beta polypeptide	17	39.0963	33.3988	509	199	ALAPEYAK	DHENIIIAK	EADDIVNWLK	FFPASADR	HNQLPLVIEFTEQTAPK	HNQLPLVIEFTEQTAPK	ILEFFGLK	ILFIFIDSDHTDNQR	ILFIFIDSDHTDNQR	NNFEGEITK	QFLLAAEAIDDIPFGITSNSGVFSK	TGPAATTLSDTAAAESLVDSSEVTVIGFFK	THILLFLPK	VDATEESDLAQQYGVR	VHSFPTLK	VLVGANFEEVAFDEK	YKPESDELTAEK
PABPC1	Polyadenylate-binding protein 1	5	7.38994	7.86164	636	47	EFSPFGTITSAK	EFTNVYIK	FGPALSVK	SGVGNIFIK	GFAYIEFSDK
PABPN1	Polyadenylate-binding protein 2	1	2.98013	3.31126	302	9	IIVLGLLPR
PAFAH1B2	Platelet-activating factor acetylhydrolase 1b, catalytic subunit 2 (30kDa)	1	3.93013	4.36681	229	9	IIVLGLLPR
PC	Pyruvate carboxylase	25	13.2428	21.2224	1178	156	ADEAYLIGR	ADFAQACQDAGVR	AEAEAQAEELSFPR	ALAVSDLNR	AYSEALAAFGNGALFVEK	DAHQSLLATR	DFTATFGPLDSLNTR	EGPEGFAR	ENGVDAVHPGYGFLSER	FIGPSPEVVR	GANAVGYTNYPDNVVFK	GLAPVQAYLHIPDIIK	GLAPVQAYLHIPDIIK	GTPLDTEVPLER	HYFIEVNSR	IAEEFEVELER	IAPYVAHNFNK	LFLQGPK	QVFFELNGQLR	QVGYENAGTVEFLVDK	SFQPDTGR	SLPDLGLR	SSSAPVASPNVR	VVEIAPATHLDPQLR	VVEIAPATHLDPQLR
PCBP1	Poly(rC) binding protein 1	1	3.65169	2.80899	356	13	IITLTGPTNAIFK
PCBP2	Poly(rC)-binding protein 2	1	3.59116	2.76243	362	13	IITLAGPTNAIFK
PCCA	Propionyl-CoA carboxylase alpha chain, mitochondrial	2	2.62431	2.76243	724	19	FLSDVYPDGFK	VYAEDPYK
PCK2	Phosphoenolpyruvate carboxykinase [GTP], mitochondrial	2	4.375	3.125	640	28	EVLAELEALEGR	LGTPVLQALGDGDFIK
PDHA1	Pyruvate dehydrogenase E1 component subunit alpha, somatic form, mitochondrial	3	7.94872	7.69231	390	31	AAASTDYYK	AILAELTGR	LEEGPPVTTVLTR
PDHB	Pyruvate dehydrogenase E1 component subunit beta, mitochondrial	3	9.7493	8.35655	359	35	DFLIPIGK	VFLLGEEVAQYDGAYK	VLEDNSVPQVK
PDHX	Pyruvate dehydrogenase protein X component, mitochondrial	1	1.79641	1.99601	501	9	VSVNDFIIR
PDIA3	Protein disulfide isomerase family A, member 3	16	37.2277	31.6832	505	188	ALEQFLQEYFDGNLK	DASVVGFFR	DGEEAGAYDGPR	DLLTAYYDVDYEK	EATNPPIIQEEK	ELNDFISYLQR	FAHTNIESLVK	GFPTIYFSPANK	IFRDGEEAGAYDGPR	LAPEYEAAATR	LNFAVASR	QAGPASVPLR	SEPIPESNEGPVK	TADGIVSHLK	VVVAENFDDIVNEEDK	YGVSGYPTLK
PDIA4	Protein disulfide-isomerase A4	10	14.8903	15.674	638	95	EFVTAFK	FDVSGYPTIK	FDVSGYPTLK	FIDEHATK	LAPEYEK	LVLTHPEK	QFAPEYEK	QLEPIYTSLGK	VDATEQTDLAK	VEGFPTIYFAPSGDK
PDIA6	Protein disulfide-isomerase A6	6	19.5455	13.6364	440	86	DVVELTDDTFDK	GESPVDYDGGR	GSTAPVGGGSFPTITPR	HQSLGGQYGVQGFPTIK	LAAVDATVNQVLASR	TGEAIVDAALSALR
PEBP1	Phosphatidylethanolamine binding protein 1	4	32.6203	21.3904	187	61	GNDISSGTVLSDYVGSGPPSGTGLHR	LYEQLSGK	LYTLVLTDPDAPSR	VDYAGVTVDELGK
PFAS	Phosphoribosylformylglycinamidine synthase	1	0.897532	0.747943	1337	12	AVVVEEPVGELR
PFDN2	Prefoldin subunit 2	1	9.09091	6.49351	154	14	GAVSAEQVIAGFNR
PFDN6	Prefoldin subunit 6	1	11.0236	7.87402	127	14	EELALLDGSNVVFK
PFN1	Profilin 1	1	11.4286	7.14286	140	16	TFVSITPAEVGVLVGK
PGAM5	Serine/threonine-protein phosphatase PGAM5, mitochondrial	1	3.125	3.47222	288	9	EQAELTGLR
PGD	6-phosphogluconate dehydrogenase, decarboxylating	1	2.27743	2.07039	483	11	AGQAVDDFIEK
PGK1	Phosphoglycerate kinase 1	4	13.4293	9.59233	417	56	ITLPVDFVTADK	LGDVYVNDAFGTAHR	VSHVSTGGGASLELLEGK	YSLEPVAAELK
PGLS	6-phosphogluconolactonase	1	6.22568	3.89105	257	16	DLPAAAAPAGPASFAR
PGM1	Phosphoglucomutase-1	1	1.60142	1.77936	562	9	NIFDFNALK
PGRMC1	Membrane-associated progesterone receptor component 1	3	15.8974	15.3846	195	31	FDGVQDPR	FYGPEGPYGVFAGR	GLATFCLDK
PGRMC2	Membrane-associated progesterone receptor component 2	2	7.37327	9.21659	217	16	DFSLEQLR	ILLAVNGK
PHB	Prohibitin	11	42.2794	40.4412	272	115	AAELIANSLATAGDGLIELR	AAELIANSLATAGDGLIELR	AAIISAEGDSK	DLQNVNITLR	EFTEAVEAK	FDAGELITQR	IYTSIGEDYDER	KLEAAEDIAYQLSR	NVPVITGSK	QVSDDLTER	VLPSITTEILK
PHB2	Prohibitin-2	8	31.7726	26.7559	299	95	AQVSLLIR	ESVFTVEGGHR	EYTAAVEAK	IGGVQQDTILAEGLHFR	IVQAEGEAEAAK	IYLTADNLVLNLQDESFTR	LGLDYEER	VLPSIVNEVLK
PHGDH	Phosphoglycerate dehydrogenase	1	1.87617	1.87617	533	10	QADVNLVNAK
PITRM1	Presequence protease, mitochondrial	1	1.25483	0.965251	1036	13	TVPYADPDHASLK
PKM	Pyruvate kinase PKM	8	21.0923	15.0659	531	112	EATESFASDPILYRPVAVALDTK	GADFLVTEVENGGSLGSK	GDLGIEIPAEK	GDYPLEAVR	GSGTAEVELK	GVNLPGAAVDLPAVSEK	IYVDDGLISLQVK	LDIDSAPITAR
PLEC	Plectin	19	4.45534	4.05031	4691	209	AELELELGR	AGLVGPELHEK	APVPASELLDAK	AQAELEAQELQR	AQVEQELTTLR	FLEVQYLTGGLIEPDTPGR	GGAEGELQALR	IISLETYNLFR	LLFNDVQTLK	LQAEEVAQQK	LSVAAQEAAR	LTAEDLYEAR	LTVEEAVR	QLAEEDAAR	QLLEEELAR	QLQLAQEAAQK	QVQVALETAQR	SDQLTGLSLLPLSEK	VVIVDPETGK
PLGRKT	Plasminogen receptor (KT)	2	14.2857	13.6054	147	21	GLITFESLEK	SEAEDILETEK
PLIN1	Perilipin-1	11	25.7253	21.2766	517	133	AQYSQLR	ETAEYAANTR	EVTALPNPR	GLDHLEEK	GPTLLDGDLPEQENVLQR	GVTDNVVDTVVHYVPLPR	GVTDNVVDTVVHYVPLPR	LASGGADLALGSIEK	LSTQFTAANELACR	NSISVPIASTSDK	VVEFLLPPDK
PLOD1	Procollagen-lysine,2-oxoglutarate 5-dioxygenase 1	2	3.15934	2.74725	728	23	AQFDLAFVVR	LEDNLLVLTVATK
PLOD3	Multifunctional procollagen lysine hydroxylase and glycosyltransferase LH3	4	6.34278	5.39811	741	47	LVGPEEALSAGEAR	SEDYVELVQR	VLIEQNR	VLLAVFVEQPTPFLPR
PLP2	Proteolipid protein 2	1	7.89474	6.57895	152	12	HTAAPTDPTDGP
PMPCA	Mitochondrial-processing peptidase subunit alpha	1	2.09924	1.9084	524	11	SVAQYTGGIIK
PNPT1	Polyribonucleotide nucleotidyltransferase 1, mitochondrial	2	2.68199	2.55428	783	21	IFTPSAEIVK	VLQSPATTALK
POLDIP2	Polymerase delta-interacting protein 2	1	2.17391	2.71739	368	8	FLLYDQTK
POR	NADPH--cytochrome P450 reductase	4	5.60472	5.89971	678	38	DGALTQLNVAFSR	FAVFGLGNK	LEQLGAQR	VYVQHLLK
PPA1	Inorganic pyrophosphatase	1	3.11419	3.46021	289	9	AAPFTLEYR
PPA2	Inorganic pyrophosphatase 2, mitochondrial	1	3.93939	3.0303	330	13	IIAINVNDPEAEK
PPIA	Peptidylprolyl isomerase A (cyclophilin A)	4	28.0488	24.3902	164	46	FEDENFILK	KITISDCGQL	VNPTVFFDITADDEPLGR	VSFELFADK
PPIB	Peptidyl-prolyl cis-trans isomerase B	1	6.01852	4.62963	216	13	DTNGSQFFITTVK
PPP1CA	Serine/threonine-protein phosphatase PP1-alpha catalytic subunit	1	3.0303	3.0303	330	10	NVQLTENEIR
PPP1R7	Protein phosphatase 1 regulatory subunit 7	1	2.49307	2.77008	361	9	SLETVYLER
PPP2CA	Serine/threonine-protein phosphatase 2A catalytic subunit beta isoform	1	3.55987	3.23625	309	11	YSFLQFDPAPR
PPP2R1A	Protein phosphatase 2, regulatory subunit A, alpha	1	3.05603	1.69779	589	18	QLSQSLLPAIVELAEDAK
PPP3R1	Calcineurin subunit B type 1	1	7.05882	5.88235	170	12	EFIEGVSQFSVK
PRDX1	Peroxiredoxin-1	7	31.6583	35.1759	199	63	ADEGISFR	GLFIIDDK	IGYPAPNFK	LVQAFQFTDK	QITINDLPVGR	SVDEIIR	TIAQDYGVLK
PRDX2	Peroxiredoxin-2	4	23.2323	20.202	198	46	EGGLGPLNIPLLADVTK	GLFIIDAK	QITVNDLPVGR	SLSQNYGVLK
PRDX3	Thioredoxin-dependent peroxide reductase, mitochondrial	6	24.1245	23.3463	257	62	DYGVLLESAGIALR	ELSLDDFK	GLFIIDPNGVVK	GTAVVNGEFK	HLSVNDLPVGR	SVEETLR
PRDX4	Peroxiredoxin-4	2	9.12409	7.29927	274	25	DYGVYLEDSGHTLR	QITLNDLPVGR
PRDX5	Peroxiredoxin-5, mitochondrial	6	31.9048	28.5714	210	67	ATDLLLDDSLVSLFGNR	LLADPTGAFGK	THLPGFVEQAGALK	THLPGFVEQAGALK	VGDAIPSVEVFEGEPGK	VNLAELFK
PRDX6	Peroxiredoxin-6	1	5.80357	4.46429	224	13	DINAYNGETPTEK
PRKCSH	Protein kinase C substrate 80K-H	2	4.03071	3.83877	521	21	ESLQQLAEVTR	SLEDQVETLR
PRPF19	Pre-mRNA-processing factor 19	2	4.96032	3.96825	504	25	TLQLDNNFEVK	TVPEELVKPEELSK
PRPF40A	Pre-mRNA-processing factor 40 homolog A	1	0.944386	1.04932	953	9	TYYYNTETK
PRPF8	Pre-mRNA-processing-splicing factor 8	2	0.899358	0.856531	2335	21	EQSQLTATQTR	TAEEVAALIR
PRSS33	Serine protease 33	1	4.33213	3.61011	277	12	IVLPGNLCAGYR
PRXL2A	Peroxiredoxin-like 2A	3	16.5138	13.7615	218	36	AALEYLEDIDLK	LDELGVPLYAVVK	VNPLSVLEAVK
PSAP	Prosaposin	2	3.86847	3.86847	517	20	EEILAALEK	TVVTEAGNLLK
PSAT1	Phosphoserine aminotransferase	1	2.7027	2.7027	370	10	ELLAVPNNYK
PSMA2	Proteasome (prosome, macropain) subunit, alpha type, 2	1	8.97436	4.2735	234	21	LVQIEYALAAVAGGAPSVGIK
PSMA3	Proteasome (prosome, macropain) subunit, alpha type, 3	3	11.3725	11.7647	255	29	DGVVFGVEK	IIYIVHDEVK	SNFGYNIPLK
PSMA4	Proteasome (prosome, macropain) subunit, alpha type, 4	2	6.89655	7.66284	261	18	LLDEVFFSEK	VEIATLTR
PSMA5	Proteasome (prosome, macropain) subunit, alpha type, 5	3	12.4481	12.4481	241	30	EELEEVIK	GVNTFSPEGR	LFQVEYAIEAIK
PSMA6	Proteasome (prosome, macropain) subunit, alpha type, 6	1	3.65854	4.06504	246	9	LYQVEYAFK
PSMA7	Proteasome (prosome, macropain) subunit, alpha type, 7	3	13.7097	12.0968	248	34	ALLEVVQSGGK	ILNPEEIEK	LTVEDPVTVEYITR
PSMB2	Proteasome (prosome, macropain) subunit, beta type, 2	1	7.46269	4.97512	201	15	NGYELSPTAAANFTR
PSMB4	Proteasome (prosome, macropain) subunit, beta type, 4	1	3.78788	3.78788	264	10	QPVLSQTEAR
PSMB6	Proteasome (prosome, macropain) subunit, beta type, 6	1	4.20168	4.20168	238	10	QVLLGDQIPK
PSMB7	Proteasome subunit beta type-7	3	12.2744	10.8303	277	34	ALLEVVQSGGK	ILNPEEIEK	LTVEDPVTVEYITR
PSMC2	Proteasome (prosome, macropain) 26S subunit, ATPase, 2	1	2.77136	2.30947	433	12	GVLLFGPPGTGK
PSMC6	26S proteasome regulatory subunit 10B	1	3.59897	2.57069	389	14	ALQSVGQIVGEVLK
PSMD11	Proteasome (prosome, macropain) 26S subunit, non-ATPase, 11	2	5.92417	4.73934	422	25	EQSILELGSLLAK	LYDNLLEQNLIR
PSMD13	Proteasome (prosome, macropain) 26S subunit, non-ATPase, 13	1	2.39362	2.65957	376	9	QLTFEEIAK
PSMD14	Proteasome (prosome, macropain) 26S subunit, non-ATPase, 14	1	4.19355	3.22581	310	13	AVAVVVDPIQSVK
PSMD2	Proteasome (prosome, macropain) 26S subunit, non-ATPase, 2	2	2.09251	2.20264	908	19	LNILDTLSK	YLYSSEDYIK
PSMD3	Proteasome (prosome, macropain) 26S subunit, non-ATPase, 3	1	1.69811	1.88679	530	9	QLTFEEIAK
PSME1	Proteasome (prosome, macropain) activator subunit 1 (PA28 alpha)	5	22.8916	20.0803	249	57	APLDIPVPDPVK	EPALNEANLSNLK	ISELDAFLK	NAYAVLYDIILK	TENLLGSYFPK
PSME2	Proteasome (prosome, macropain) activator subunit 2 (PA28 beta)	1	4.1841	4.1841	239	10	VEAFQTTISK
PSME3	Proteasome (prosome, macropain) activator subunit 3 (PA28 gamma; ki)	1	3.54331	3.93701	254	9	LLELDSFLK
PTBP1	Polypyrimidine tract-binding protein 1	4	12.6126	7.20721	555	70	GQPIYIQFSNHK	NFQNIFPPSATLHLSNIPPSVSEDDLK	NNQFQALLQYADPVSAQHAK	SLFSSNGGVVK
PTGES	Prostaglandin E synthase	1	6.53595	6.53595	153	10	AFANPEDALK
PTGES2	Prostaglandin E synthase 2	1	3.64583	2.60417	384	14	TPAEALASFDYIVR
PTMS	Parathymosin	1	10.8911	9.90099	101	11	SVEAAAELSAK
PTRH2	Peptidyl-TRNA Hydrolase 2	1	8.28729	5.52486	181	15	APDEDTLIQLLTHAK
RAB10	Ras-related protein Rab-10	1	5.5	5	200	11	AFLTLAEDILR
RAB11B	Ras-related protein Rab-11B	3	15.5963	13.7615	218	34	GAVGALLVYDIAK	STIGVEFATR	VVLIGDSGVGK
RAB18	RAB18, member RAS oncogene family	1	5.33981	4.85437	206	11	ILIIGESGVGK
RAB1A	Ras-related protein Rab-1A	3	22.439	14.6341	205	46	EFADSLGIPFLETSAK	FADDTYTESYISTIGVDFK	LLLIGDSGVGK
RAB1B	Ras-related protein Rab-1B	1	7.9602	4.97512	201	16	EFADSLGVPFLETSAK
RAB2A	RAB2A, member RAS oncogene family	2	11.7925	9.43396	212	25	TASNVEEAFINTAK	YIIIGDTGVGK
RAB35	Ras-related protein Rab-35	1	5.47264	4.97512	201	11	LLIIGDSGVGK
RAB5C	Ras-related protein Rab-5C	2	11.5741	9.25926	216	25	LVLLGESAVGK	QASPNIVIALAGNK
RAB6A	Ras-related protein Rab-6A	1	5.28846	4.80769	208	11	LVFLGEQSVGK
RAB7A	RAB7A, member RAS oncogene family	5	28.5024	24.1546	207	59	ATIGADFLTK	DPENFPFVVLGNK	EAINVEQAFQTIAR	NNIPYFETSAK	VIILGDSGVGK
RAB9A	Ras-related protein Rab-9A	2	9.95025	9.95025	201	20	EFIYYADVK	IILLGDGGVGK
RACK1	Receptor of activated protein C kinase 1	2	6.62461	6.30915	317	21	DVLSVAFSSDNR	QEVISTSSK
RAD23B	RAD23 Homolog B, Nucleotide Excision Repair Protein	2	4.32692	4.80769	416	18	IDIDPEETVK	TLQQQTFK
RALY	RNA-binding protein Raly	1	2.88462	3.20513	312	9	SNIDALLGR
RAN	GTP-binding nuclear protein Ran	3	12.963	13.8889	216	28	LVLVGDGGTGK	NLQYYDISAK	SNYNFEK
RAP1A	Ras-related protein Rap-1A	2	12.5	10.8696	184	23	INVNEIFYDLVR	LVVLGSGGVGK
RAP2B	Ras-related protein Rap-2b	1	6.55738	5.46448	183	12	ASVDELFAEIVR
RARS1	Arginine--tRNA ligase, cytoplasmic	1	1.66667	1.51515	660	11	LFEFAGYDVLR
RBBP7	Histone-binding protein RBBP7	1	2.82353	2.35294	425	12	GEFGGFGSVTGK
RBM14	RNA-binding protein 14	1	1.34529	1.49477	669	9	LSESQLSFR
RBM39	RNA-binding protein 39	1	2.07547	1.88679	530	11	DLEEFFSTVGK
RBM8A	RNA-binding protein 8A	2	10.9195	11.4943	174	19	FAEYGEIK	GYTLVEYETYK
RBMX	RNA binding motif protein, X-linked-like-1	3	9.46292	7.67263	391	37	DSYESYGNSR	GFAFVTFESPADAK	LFIGGLNTETNEK
RCN1	Reticulocalbin-1	3	11.0769	9.23077	325	36	ASDLDGDLTATR	EIVVLETLEDIDK	TFDQLSPDESK
RCN2	Reticulocalbin-2	1	2.5	3.125	320	8	QQFVEYDK
RCN3	Reticulocalbin-3	2	6.70732	6.09756	328	22	DIVVAETLEDLDK	LSPEESQAR
RETN	Resistin	1	10.5263	8.77193	114	12	QDFNSLFPNAIK
RMDN3	Regulator of microtubule dynamics protein 3	1	2.97872	2.12766	470	14	SLQGLAGEIVGEVR
RNF213	E3 ubiquitin-protein ligase RNF213	3	0.679876	0.582751	5148	35	GLPLDGGPALSAFK	ITFAEVDAIFK	LDQISPQFIK
RNH1	Ribonuclease/angiogenin inhibitor 1	1	2.19298	2.19298	456	10	ELSLASNELK
RPL10A	60S ribosomal protein L10a	1	3.68664	4.60829	217	8	ILGPGLNK
RPL11	60S ribosomal protein L11	2	12.9213	11.236	178	23	VLEQLTGQTPVFSK	YDGIILPGK
RPL12	Ribosomal protein L12	2	15.1515	12.1212	165	25	IGPLGLSPK	QAQIEVVPSASALIIK
RPL13	60S ribosomal protein L13	3	13.2701	14.218	211	28	GFSLEELR	STESLQANVQR	TIGISVDPR
RPL13A	60S ribosomal protein L13a	2	10.8374	9.85222	203	22	VLDGIPPPYDK	YQAVTATLEEK
RPL14	60S ribosomal protein L14	2	11.5207	9.21659	217	25	AAIAAAAAAAAAK	LVAIVDVIDQNR
RPL15	60S ribosomal protein L15	1	4.41176	4.90196	204	9	SLQSVAEER
RPL18	60S ribosomal protein L18	2	13.8298	10.6383	188	26	ILTFDQLALESPK	TAVVVGTVTDDVR
RPL19	60S ribosomal protein L19	1	4.59184	5.10204	196	9	LLADQAEAR
RPL22	60S ribosomal protein L22	2	18.75	15.625	128	24	AGNLGGGVVTIER	ITVTSEVPFSK
RPL23	60S ribosomal protein L23	1	7.14286	7.14286	140	10	GSAITGPVAK
RPL23A	60S ribosomal protein L23a	1	8.33333	6.41026	156	13	LAPDYDALDVANK
RPL26	60S ribosomal protein L26	2	11.7241	13.7931	145	17	DDEVQVVR	FNPFVTSDR
RPL27	60S ribosomal protein L27	1	6.61765	7.35294	136	9	YSVDIPLDK
RPL27A	60S ribosomal protein L27a	1	7.43243	6.75676	148	11	TGVAPIIDVVR
RPL28	60S ribosomal protein L28	1	8.0292	7.29927	137	11	QTYSTEPNNLK
RPL29	60S ribosomal protein L29	2	11.875	12.5	160	19	AQASAPAQAPK	LAFIAHPK
RPL3	60S ribosomal protein L3	2	4.96278	4.96278	403	20	IGQGYLIK	NNASTDYDLSDK
RPL31	60S ribosomal protein L31	2	18.4	16	125	23	LYTLVTYVPVTTFK	SAINEVVTR
RPL35	60S ribosomal protein L35	1	8.13008	8.13008	123	10	VLTVINQTQK
RPL4	60S ribosomal protein L4	4	10.5012	9.54654	419	44	IEEVPELPLVVEDK	NIPGITLLNVSK	NVTLPAVFK	PLISVYSEK
RPL6	60S ribosomal protein L6	5	17.2297	16.8919	296	51	AVDLQILPK	AVPQLQGYLR	HLTDAYFK	QLDSGLLLVTGPLVINR	YEITEQR
RPL7	60S ribosomal protein L7	6	23.7037	22.2222	270	64	AGNFYVPAEPK	IALTDNSLIAR	IVEPYIAWGYPNLK	KVPAVPETLK	QIFNGTFVK	VATVPGTLK
RPL7A	60S ribosomal protein L7a	5	20.6767	18.797	266	55	AGVNTVTTLVENK	NFGIGQDIQPK	VAPAPAVVK	VPPAINQFTQALDR	VVNPLFEK
RPL8	60S ribosomal protein L8	2	10.5058	7.7821	257	27	ASGNYATVISHNPETK	AVVGVVAGGGR
RPL9	60S ribosomal protein L9	1	5.20833	5.20833	192	10	FLDGIYVSEK
RPLP0	60S acidic ribosomal protein P0	5	19.2429	15.7729	317	61	GNVGFVFTK	GTIEILSDVQLIK	IIQLLDDYPK	TSFFQALGITTK	VLALSVETEYTFPLTEK
RPLP2	Ribosomal protein, large, P2	3	31.3043	26.087	115	36	ILDSVGIEADDDRLNK	NIEDVIAQGVGK	VISELNGK
RPN1	Dolichyl-diphosphooligosaccharide--protein glycosyltransferase subunit 1	6	12.0066	9.86842	608	73	AVTSEIAVLQSR	DIPAYSQDTFK	LPVALDPGSK	NIQVDSPYDISR	SEDVLDYGPFK	VTAEVVLVHPGGGSTSR
RPN2	Dolichyl-diphosphooligosaccharide--protein glycosyltransferase subunit 2	3	5.54675	4.75436	631	35	NIVEEIEDLVAR	TGQEVVFVAEPDNK	YIANTVELR
RPS10	40S ribosomal protein S10	2	13.9394	12.1212	165	23	AEAGAGSATEFQFR	IAIYELLFK
RPS11	40S ribosomal protein S11	1	5.06329	6.32911	158	8	VLLGETGK
RPS13	40S ribosomal protein S13	2	17.8808	13.245	151	27	GLAPDLPEDLYHLIK	GLTPSQIGVILR
RPS14	40S ribosomal protein S14	1	6.62252	6.62252	151	10	ELGITALHIK
RPS16	40S ribosomal protein S16	2	12.3288	13.6986	146	18	DILIQYDR	LLEPVLLLGK
RPS18	40S ribosomal protein S18	3	19.7368	19.7368	152	30	IAFAITAIK	VLNTNIDGR	YSQVLANGLDNK
RPS19	40S ribosomal protein S19	1	6.2069	6.89655	145	9	VLQALEGLK
RPS2	40S ribosomal protein S2	3	12.9693	10.2389	293	38	ESEIIDFFLGASLK	GTGIVSAPVPK	SLEEIYLFSLPIK
RPS20	40S ribosomal protein S20	1	9.2437	8.40336	119	11	TPVEPEVAIHR
RPS23	40S ribosomal protein S23	3	23.0769	20.979	143	33	ANPFGGASHAK	GHAVGDIPGVR	VANVSLLALYK
RPS24	40S ribosomal protein S24	1	9.02256	7.5188	133	12	TTPDVIFVFGFR
RPS25	40S ribosomal protein S25	3	22.4	24	125	28	AALQELLSK	LITPAVVSER	LNNLVLFDK
RPS27A	Ribosomal Protein S27a	4	27.5641	25.641	156	43	EGIPPDQQR	ESTLHLVLR	TITLEVEPSDTIENVK	TLSDYNIQK
RPS28	40S ribosomal protein S28	1	17.3913	14.4928	69	12	EGDVLTLLESER
RPS3	40S ribosomal protein S3	4	18.107	16.4609	243	44	AELNEFLTR	DEILPTTPISEQK	ELAEDGYSGVEVR	TEIIILATR
RPS4X	40S ribosomal protein S4, X isoform	3	10.6464	11.4068	263	28	DANGNSFATR	LSNIFVIGK	YALTGDEVK
RPS5	40S ribosomal protein S5	2	8.82353	9.80392	204	18	GSSNSYAIK	QAVDVSPLR
RPS6	40S ribosomal protein S6	1	4.81928	4.01606	249	12	DIPGLTDTTVPR
RPS7	40S ribosomal protein S7	1	6.18557	5.15464	194	12	AIIIFVPVPQLK
RPS8	40S ribosomal protein S8	3	15.8654	14.4231	208	33	ADGYVLEGK	ISSLLEEQFQQGK	LTPEEEEILNK
RPS9	40S ribosomal protein S9	5	20.6186	25.7732	194	40	ELLTLDEK	IGVLDEGK	LFEGNALLR	LIGEYGLR	LQTQVFK
RPSA	40S ribosomal protein SA	3	11.8644	10.1695	295	35	AIVAIENPADVSVISSR	LLVVTDPR	SDGIYIINLK
RRAS	Ras-related protein R-Ras	1	5.04587	4.58716	218	11	LVVVGGGGVGK
RRBP1	Ribosome binding protein 1 homolog 180kDa (dog)	12	8.09969	7.47664	1605	130	DALNQATSQVESK	EEITQLK	EQEIAAVQAR	GELESSDQVR	LLATEQEDAAVAK	LQSSEVEVK	LTAEFEEAQR	QLHLAEAQTK	QSDELALVR	QVLQLQASHK	TEATLEAEQTR	VEPAVSSIVNSIQVLASK
RTN3	Reticulon-3	1	0.829876	1.03734	964	8	SVIQAVQK
RTN4	Reticulon-4	4	4.99139	3.44234	1162	58	DAASNEIPTLTK	GPLPAAPPTAPER	SPAASAPSLPPAAAVLPSK	YSNSALGHVNSTIK
RTRAF	RNA transcription, translation and transport factor protein	2	7.78689	8.19672	244	19	EGLPVALEK	NFIVWLEDQK
RUVBL1	RuvB Like AAA ATPase 1	2	5.48246	4.38596	456	25	LDPSIFESLQK	YSVQLLTPANLLAK
S100A10	S100 calcium binding protein A10	1	10.3093	10.3093	97	10	EFPGFLENQK
S100A11	S100 calcium binding protein A11	1	11.2245	10.2041	98	11	CIESLIAVFQK
S100A6	S100 calcium binding protein A6	1	8.98876	11.236	89	8	LQDAEIAR
SAMHD1	Deoxynucleoside triphosphate triphosphohydrolase SAMHD1	3	5.0152	4.55927	658	33	ADPYVEITGTAGK	EQVSQLLPEK	SFLYEIVSNK
SAMM50	Sorting and assembly machinery component 50 homolog	1	2.1322	2.1322	469	10	VTFQFSYGTK
SAR1A	GTP-binding protein SAR1a	1	5.55556	5.05051	198	11	LVFLGLDNAGK
SARNP	SAP domain-containing ribonucleoprotein	1	4.7619	4.7619	210	10	FNVPVSLESK
SCARB2	Lysosome membrane protein 2	1	3.76569	2.09205	478	18	EEHESFVDINPLTGIILR
SCFD1	Sec1 family domain-containing protein 1	1	2.19092	1.56495	639	14	LTSAVSSLPELLEK
SCP2	Sterol carrier protein 2	3	4.93601	5.48446	547	27	GSVLPNSDK	IGGIFAFK	LQNLQLQPGK
SCPEP1	Retinoid-inducible serine carboxypeptidase	1	2.87611	2.21239	452	13	NTDGVNFYNILTK
SDHA	Succinate dehydrogenase [ubiquinone] flavoprotein subunit, mitochondrial	5	11.1446	7.53012	664	74	ISQLYGDLK	LGANSLLDLVVFGR	NTVIATGGYGR	VSDAISTQYPVVDHEFDAVVVGAGGAGLR	VTLEYRPVIDK
SDHB	Succinate dehydrogenase [ubiquinone] iron-sulfur subunit, mitochondrial	4	15.2482	14.1844	282	43	DLVPDLSNFYAQYK	LQDPFSVYR	NEVDSTLTFR	QQYLQSIEDR
SEC61A1	Protein transport protein Sec61 subunit alpha isoform 1	1	1.89076	2.10084	476	9	GQYNTYPIK
SEC61B	Protein transport protein Sec61 subunit beta	1	10.4167	10.4167	96	10	FYTEDSPGLK
SEC61G	Protein transport protein Sec61 subunit gamma	1	19.1176	14.7059	68	13	LIHIPINNIIVGG
SEPTIN11	Septin-11	3	6.96056	6.96056	431	30	PFSLQETYEAK	SYELQESNVR	VNIIPIIAK
SEPTIN2	Septin-2	1	2.49307	2.77008	361	9	VNIVPVIAK
SEPTIN7	Septin-7	3	7.56881	6.88073	436	33	FEDYLNAESR	IYEFPETDDEEENK	VNIIPLIAK
SERBP1	Plasminogen activator inhibitor 1 RNA-binding protein	1	2.457	2.457	407	10	EETQPPVALK
SERPINB6	Serpin B6	1	5.02646	2.6455	378	19	FYEAELEELDFQGATEESR
SERPINH1	Serpin peptidase inhibitor, clade H (heat shock protein 47), member 1, (collagen binding protein 1)	5	14.8681	11.9904	417	62	DNQSGSLLFIGR	GVVEVTHDLQK	HLAGLGLTEAIDK	LYGPSSVSFADDFVR	TGLYNYYDDEK
SET	SET nuclear oncogene	2	8.3045	6.92042	289	24	IDFYFDENPYFENK	VEVTEFEDIK
SF1	Splicing factor 1	1	1.99081	1.53139	653	13	AYIVQLQIEDLTR
SF3A1	Splicing factor 3A subunit 1	2	2.78129	2.52845	791	22	LQYEGIFIK	PVVGIIYPPPEVR
SF3B1	Splicing factor 3B subunit 1	2	1.84049	1.53374	1304	24	GGDSIGETPTPGASK	TEILPPFFK
SF3B4	Splicing factor 3B subunit 4	1	3.30189	2.35849	424	14	NQDATVYVGGLDEK
SF3B6	Splicing factor 3B subunit 6	1	11.2	8	125	14	GTAYVVYEDIFDAK
SFN	14-3-3 protein sigma	2	7.66129	8.06452	248	19	VLSSIEQK	YLAEVATGDDK
SFPQ	Splicing factor, proline- and glutamine-rich	3	3.43348	4.29185	699	24	AVVIVDDR	LFVGNLPADITEDEFK	YGEPGEVFINK
SFXN1	Sideroflexin-1	1	4.03727	3.10559	322	13	NILLTNEQLENAR
SFXN3	Sideroflexin-3	2	8.72274	6.23053	321	28	ELQVGIPVTDEAGQR	NLLLSGEQLEASR
SH3BGRL	SH3 domain-binding glutamic acid-rich-like protein	2	20.1754	17.5439	114	23	GDYDAFFEAR	VYIASSSGSTAIK
SHMT2	Serine hydroxymethyltransferase, mitochondrial	3	7.53968	5.95238	504	38	VLELVSITANK	VVDFIDEGVNIGLEVK	YADVVTTTTHK
SKP1	S-phase kinase-associated protein 1	1	11.6564	6.13497	163	19	VDQGTLFELILAANYLDIK
SLC22A19	Solute carrier family 22 member 19	1	1.63339	1.81488	551	9	ILSQDDLLR
SLC25A1	Tricarboxylate transport protein, mitochondrial	2	6.43087	6.43087	311	20	GTYQGLTATVLK	TQLQLDER
SLC25A10	Mitochondrial dicarboxylate carrier	2	12.1951	6.96864	287	35	DSQGPLPFYNK	VLLGGISGLTGGFVGTPADLVNVR
SLC25A11	Mitochondrial 2-oxoglutarate/malate carrier protein	1	3.18471	3.18471	314	10	LGIYTVLFER
SLC25A12	Calcium-binding mitochondrial carrier protein Aralar1	4	7.0901	5.90842	677	48	EEFAQSAIR	GLIPQLIGVAPEK	IAPLAEGALPYNLAELQR	LTVNDFVR
SLC25A22	Mitochondrial glutamate carrier 1	3	8.97833	9.28793	323	29	GAAVNLTLVTPEK	IQLQDAGR	LAANDFFR
SLC25A3	Phosphate carrier protein, mitochondrial	3	8.96359	8.40336	357	32	EEGLNAFYK	GIFNGFSITLK	IQTQPGYANTLR
SLC25A4	ADP/ATP translocase 1	4	14.094	13.4228	298	42	AAYFGVYDTAK	DEGANAFFK	DFLAGGIAAAVSK	QIFLGGVDR
SLC25A5	ADP/ATP translocase 2	7	26.1745	23.4899	298	78	AAYFGIYDTAK	DFLAGGVAAAISK	GMGGAFVLVLYDEIK	LLLQVQHASK	QIFLGGVDK	TAVAPIER	YFPTQALNFAFK
SLC3A2	4F2 cell-surface antigen heavy chain	6	12.3574	11.4068	526	65	DEINETDLK	DVELNELEPEK	GLVLGPIHK	GQNEDPGSLLTQFR	LLLSTDSAR	QINPTLGSQEDFK
SMARCA5	SWI/SNF-related matrix-associated actin-dependent regulator of chromatin subfamily A member 5	1	0.951475	0.951475	1051	10	ANYAVDAYFR
SMARCC2	SWI/SNF complex subunit SMARCC2	2	1.89613	1.6488	1213	23	EEVPTALVEAHVR	YIQAEPPTNK
SNAP23	Synaptosomal-associated protein 23	1	6.66667	4.7619	210	14	ILGLAIESQDAGIK
SNRPA1	U2 small nuclear ribonucleoprotein A'	1	6.66667	3.92157	255	17	LTAELIEQAAQYTNAVR
SNRPD3	Small nuclear ribonucleoprotein Sm D3	1	7.93651	7.93651	126	10	VAQLEQVYIR
SNU13	NHP2-like protein 1	3	24.2188	23.4375	128	31	AYPLADAHLTK	NVPYVFVR	QQIQSIQQSIER
SOD1	Superoxide dismutase 1, soluble	4	32.4675	25.974	154	50	DGVANVSIEDR	GDGPVQGTIHFEQK	HVGDLGNVTAGK	VISLSGEHSIIGR
SOD2	Superoxide dismutase [Mn], mitochondrial	2	9.90991	9.00901	222	22	GDVTTQVALQPALK	GELLEAIK
SPTAN1	Spectrin, alpha, non-erythrocytic 1 (alpha-fodrin)	12	4.73301	4.85437	2472	117	DLASVNNLLK	DLASVQALLR	DVTGAEALLER	IDGITIQAR	LDILDQER	LFGAAEVQR	LLEATELK	LLVSSEDYGR	SLQQLAEER	SQLLGSAHEVQR	VLETAEDIQER	VNEVSQFAAK
SPTBN1	Spectrin beta chain, non-erythrocytic 1	4	1.7774	1.69276	2363	42	EIGQSVDEVEK	INAVVETGR	LTTLELLEVR	TQILAASYELHK
SQOR	Sulfide:quinone oxidoreductase, mitochondrial	1	3.11111	2.22222	450	14	VGAENVAIVEPSER
SRI	Sorcin	1	5.55556	5.05051	198	11	SGTVDPQELQK
SRM	Spermidine synthase	2	7.61589	6.62252	302	23	AAFVLPEFTR	VLIIGGGDGGVLR
SRSF1	Serine/arginine-rich splicing factor 1	3	12.5	12.0968	248	31	DGTGVVEFVR	IYVGNLPPDIR	SHEGETAYIR
SRSF10	Serine/arginine-rich splicing factor 10	1	6.10687	3.81679	262	16	YGPIVDVYVPLDFYTR
SRSF2	Serine/arginine-rich splicing factor 2	1	3.61991	4.52489	221	8	VGDVYIPR
SRSF3	Serine/arginine-rich splicing factor 3	2	12.8049	12.1951	164	21	AFGYYGPLR	VYVGNLGNNGNK
SRSF6	Serine/arginine-rich splicing factor 6	1	2.65487	2.94985	339	9	LIVENLSSR
SRSF7	Serine/arginine-rich splicing factor 7	1	4.49438	3.74532	267	12	VYVGNLGTGAGK
SRSF9	Serine/arginine-rich splicing factor 9	1	4.95495	4.5045	222	11	IYVGNLPSDVR
SSB	Lupus La protein homolog	1	3.37349	2.40964	415	14	LTTDFNVIVQALSK
SSR1	Translocon-associated protein subunit alpha	3	11.8881	10.4895	286	34	FLVGFTNK	GEDFPANNIVK	GTEDFIVESLDASFR
SSR3	Translocon-associated protein subunit gamma	1	7.56757	5.40541	185	14	QQSEEDLLLQDFSR
SSR4	Translocon-associated protein subunit delta	1	6.39535	5.81395	172	11	FFDEESYSLLR
ST13	Hsc70-interacting protein	3	9.97305	8.08625	371	37	AIDLFTDAIK	AIEINPDSAQPYK	GAAIEALNDGELQK
STAT1	Signal transducer and activator of transcription 1, 91kDa	5	6.94259	6.67557	749	52	DQQPGTFLLR	ELSAVTFPDIIR	FNILGTHTK	TELISVSEVHPSR	YLYPNIDK
STIM1	Stromal interaction molecule 1	1	2.0438	1.45985	685	14	ALDTVLFGPPLLTR
STIP1	Stress-induced-phosphoprotein 1	3	5.15654	5.52486	543	28	DPQALSEHLK	LLEFQLALK	SLLSDPTYR
STOML2	Stomatin-like protein 2, mitochondrial	4	16.1473	11.3314	353	57	AEQINQAAGEASAVLAK	DVQATDTSIEELGR	ILEPGLNVLIPVLDR	QAQILASEAEK
STT3A	Dolichyl-diphosphooligosaccharide--protein glycosyltransferase subunit STT3A	2	2.83688	2.83688	705	20	FLAEEGFYK	FYSLLDPSYAK
STT3B	Dolichyl-diphosphooligosaccharide--protein glycosyltransferase subunit STT3B	1	1.8226	1.21507	823	15	DIREGDYFTQQGEFR
SUB1	Activated RNA polymerase II transcriptional coactivator p15	1	8.66142	7.87402	127	11	EQISDIDDAVR
SUCLA2	Succinate--CoA ligase [ADP-forming] subunit beta, mitochondrial	1	1.94384	2.15983	463	9	EQAVTLAQK
SUCLG1	Succinate--CoA ligase [ADP/GDP-forming] subunit alpha, mitochondrial	1	3.17919	2.89017	346	11	HLGLPVFNTVK
SUCLG2	Succinate--CoA ligase [GDP-forming] subunit beta, mitochondrial	4	10.6236	9.23788	433	46	EQIDIFEGIK	INFDDNAEFR	LEGTNVQEAQNILK	SENEPIENEAAR
SUMF2	Sulfatase-modifying factor 2	1	3.8961	3.24675	308	12	PFAIDIFPVTNK
SUMO2	Small ubiquitin-related modifier 2	1	12.6316	10.5263	95	12	VAGQDGSVVQFK
SYNCRIP	Heterogeneous nuclear ribonucleoprotein Q	1	1.92616	1.60514	623	12	TGYTLDVTTGQR
TACO1	Translational activator of cytochrome c oxidase 1	1	3.06122	3.40136	294	9	GIYLLYEGR
TAGLN2	Transgelin-2	1	5.52764	5.02513	199	11	NFSDNQLQEGK
TALDO1	Transaldolase	1	3.26409	2.96736	337	11	SYEPQEDPGVK
TAP2	Antigen peptide transporter 2	2	3.84615	2.849	702	27	EAVGGLQTVR	QVVLVGQEPVLFSGSVK
TAPBP	Tapasin	1	2.15054	2.15054	465	10	ATAASLTIPR
TARDBP	TAR DNA-binding protein 43	1	2.17391	2.41546	414	9	FTEYETQVK
TARS1	Threonine--tRNA ligase 1, cytoplasmic	1	1.66205	1.38504	722	12	NELSGALTGLTR
TBCA	Tubulin-specific chaperone A	2	17.5926	18.5185	108	19	AEDGENYAIK	QAEILQESR
TCP1	T-complex protein 1 subunit alpha	2	5.03597	3.59712	556	28	EQLAIAEFAR	EVGDGTTSVVIIAAELLK
TECR	Very-long-chain enoyl-CoA reductase	2	5.84416	6.49351	308	18	HYEVEIR	VEPQATISEIK
THRAP3	Thyroid hormone receptor-associated protein 3	1	1.36698	1.05152	951	13	EQTFSGGTSQDIK
TIMM10	Mitochondrial import inner membrane translocase subunit Tim10	1	7.77778	11.1111	90	7	YLDIHER
TIMM13	Mitochondrial import inner membrane translocase subunit Tim13	1	14.7368	10.5263	95	14	VQIAVANAQELLQR
TIMM44	Mitochondrial import inner membrane translocase subunit TIM44	3	7.74336	6.63717	452	35	ELDESVLGQTGPYR	VTDLLGGLFSK	YDESDNVLIR
TIMM50	Mitochondrial import inner membrane translocase subunit TIM50	1	2.83286	2.83286	353	10	VLLDLSAFLK
TKT	Transketolase	3	6.42055	4.81541	623	40	IIALDGDTK	ILATPPQEDAPSVDIANIR	LDNLVAIFDINR
TLN1	Talin 1	2	0.983865	0.787092	2541	25	AVAEQIPLLVQGVR	EVANSTANLVK
TMED5	Transmembrane emp24 domain-containing protein 5	1	5.24017	4.36681	229	12	LEDILESINSIK
TMED9	Transmembrane emp24 domain-containing protein 9	1	2.97872	4.25532	235	7	LSELQLR
TMEM109	Transmembrane protein 109	1	3.7037	4.11523	243	9	EFASPGQQK
TMEM11	Transmembrane protein 11, mitochondrial	1	4.21053	5.26316	190	8	YIVIEPTR
TMEM126A	Transmembrane protein 126A	1	5.10204	5.10204	196	10	DDLILNIISR
TMOD3	Tropomodulin-3	1	2.84091	2.84091	352	10	LVEVNLNNIK
TMPO	Lamina-associated polypeptide 2, isoforms beta/delta/epsilon/gamma	2	6.19469	4.42478	452	28	PEFLEDPSVLTK	SELVANNVTLPAGEQR
TMX1	Thioredoxin-related transmembrane protein 1	1	3.23741	3.59712	278	9	DFINFVSDK
TMX3	Protein disulfide-isomerase TMX3	1	1.75439	2.19298	456	8	GDLAYNYR
TOMM22	Mitochondrial import receptor subunit TOM22 homolog	1	11.2676	7.04225	142	16	SAAGATFDLSLFVAQK
TOMM70	Translocase Of Outer Mitochondrial Membrane 70	2	3.10966	3.27332	611	19	FALAQAQK	NVDLSTFYQNR
TOP2B	DNA topoisomerase 2-beta	1	0.744417	0.620347	1612	12	LLFPAVDDNLLK
TOR1AIP1	Torsin-1A-interacting protein 1	4	8.23529	6.72269	595	49	DVALVLTVLLEEK	ESAYNLR	FESLPAGSTLIFYK	ISHLVLPVQPENTLK
TPI1	Triosephosphate isomerase 1	4	20.0803	16.0643	249	50	IAVAAQNCYK	SNVNDGVAQSTR	TATPQQAQEVHEK	VVLAYEPVWAIGTGK
TPM1	Tropomyosin alpha-1 chain	8	27.8169	28.169	284	79	CAELEEELK	EDKYEEEIK	GTEDELDK	IQLVEEELDR	IQLVEEELDRAQER	LVIIESDLER	QLEDELVSLQK	SLEAQAEK
TPM2	Tropomyosin beta chain	3	12.3239	10.5634	284	35	LVILEGELER	LVILEGELERSEER	QLEEEQQALQK
TPM3	Tropomyosin alpha-3 chain	3	12.6316	10.5263	285	36	AADAEAEVASLNR	LVIIEGDLER	TIDDLEDELYAQK
TPM4	Tropomyosin 4	7	37.9032	28.2258	248	94	AEGDAAALNR	AQEQLATALQNLEEAEK	CGDLEEELK	IQALQQQADDAEDR	IQLLEEELDRAQEQLATALQNLEEAEK	LVILEGELK	TIDDLEEK
TRA2B	Transformer-2 protein homolog beta	2	10.4167	6.94444	288	30	GFAFVYFENVDDAK	YGPIADVSIVYDQQSR
TRAP1	Heat shock protein 75 kDa, mitochondrial	10	15.864	14.1643	706	112	AFLEALQNQAETSSK	AQLLQPTLEINPR	EGIVTTAEQDIK	ELGSSVALYSR	ELISNASDALEK	ELLQESALIR	FEDTSPADER	GVVDSEDIPLNLSR	LNDLLVK	TDAPLNIR
TRIM28	Transcription intermediary factor 1-beta	4	6.47482	4.79616	834	54	ADVQSIIGLQR	LDLDLTSDSQPPVFK	SGEGEVSGLLR	VFPGSTTEDYNLIVIER
TTN	Titin	2	0.0482776	0.0567972	35213	17	GPLVQGVDSR	NYVIDKR
TUBA1A	Tubulin alpha-1B chain	7	22.1729	15.5211	451	100	AVFVDLEPTVIDEVR	DVNAAIATIK	EIIDLVLDR	IHFPLATYAPVISAEK	QLFHPEQLITGK	TIGGGDDSFNTFFSETGAGK	VGINYQPPTVVPGGDLAK
TUBB5	Tubulin beta-5 chain	3	10.1351	6.75676	444	45	ALTVPELTQQVFDAK	GHYTEGAELVDSVLDVVR	ISVYYNEATGGK
TUFM	Elongation factor Tu, mitochondrial	8	20.1327	17.6991	452	91	AEAGDNLGALVR	GTVVTGTLER	ILAEGGGAK	KYEEIDNAPEER	LLDAVDTYIPVPTR	PFLLPVESVYSIPGR	TTLTAAITK	VEAQVYILSK
TXN	Thioredoxin	2	20.9524	19.0476	105	22	EAFQEALAAAGDK	VGEFSGANK
TXN2	Thioredoxin, mitochondrial	1	6.0241	6.0241	166	10	DEDQLEAFLK
TXNDC12	Thioredoxin domain-containing protein 12	1	5.29412	5.88235	170	9	ILFLDPSGK
TXNDC17	Thioredoxin domain-containing protein 17	1	7.31707	8.13008	123	9	ITAVPTLLK
TXNDC5	Thioredoxin domain-containing protein 5	2	5.51559	4.79616	417	23	GTVLALTEK	SFEDTIAQGITFVK
U2AF1	Splicing factor U2AF 35 kDa subunit	1	3.34728	4.1841	239	8	AVIDLNNR
U2AF2	Splicing factor U2AF 65 kDa subunit	1	2.10526	2.10526	475	10	ELLTSFGPLK
UAP1L1	UDP-N-acteylglucosamine pyrophosphorylase 1-like 1	2	5.12821	3.94477	507	26	AAAAGALAPGPLPDLAAR	ALLAQHYR
UBA1	Ubiquitin-like modifier activating enzyme 1	1	1.41777	0.94518	1058	15	LAGTQPLEVLEAVQR
UBE2L3	Ubiquitin Conjugating Enzyme E2 L3	1	5.84416	6.49351	154	9	IYHPNIDEK
UBE2N	Ubiquitin Conjugating Enzyme E2 N	1	7.23684	6.57895	152	11	TNEAQAIETAR
UBE2V1	Ubiquitin-conjugating enzyme E2 variant 1	1	6.80272	6.80272	147	10	LLEELEEGQK
UBQLN2	Ubiquilin-2	2	5.64263	3.1348	638	36	EANLQALIATGGDINAAIER	GPAAAPGAASPPAEPK
UGGT1	UDP-glucose:glycoprotein glucosyltransferase 1	1	0.644745	0.644745	1551	10	VDALLSAQPK
UGT1A6	UDP-glucuronosyltransferase 1-6	1	1.88324	1.88324	531	10	YEIIASDLLK
UQCC1	Ubiquinol-cytochrome-c reductase complex assembly factor 1	1	3.38983	3.38983	295	10	QLELLVEYVR
UQCR10	Cytochrome b-c1 complex subunit 9	1	26.5625	15.625	64	17	AFDQGADAIYEHINEGK
UQCR11	Cytochrome b-c1 complex subunit 10	1	21.4286	17.8571	56	12	LILDWVPYINGK
UQCRB	Cytochrome b-c1 complex subunit 7	4	345.455	363.636	11	38	DDTLHETEDVK	FYLEPYLK	LPEDLYNDR	WYYNAAGFNK
UQCRC1	Cytochrome b-c1 complex subunit 1, mitochondrial	3	7.91667	6.25	480	38	EHTAYLIK	TDLTDYLNR	VVELLADIVQNSSLEDSQIEK
UQCRC2	Cytochrome b-c1 complex subunit 2, mitochondrial	3	9.71302	6.62252	453	44	AVAQGNLSSADVQAAK	GNNTTSLLSQSVAK	YEDSNNLGTSHLLR
UQCRQ	Cytochrome b-c1 complex subunit 8	1	9.7561	12.1951	82	8	AFPSYFSK
USO1	General vesicular transport factor p115	1	1.2513	1.04275	959	12	NDGVLLLQALTR
VAMP8	Vesicle-associated membrane protein 8	1	11.8812	9.90099	101	12	TEDLEATSEHFK
VAPA	Vesicle-associated membrane protein-associated protein A	2	10.4418	8.03213	249	26	HEQILVLDPPSDLK	PHSVSLNDTETR
VAPB	Vesicle-associated membrane protein-associated protein B	3	15.6379	12.3457	243	38	GPFTDVVTTNLK	SLTSPLDDTEVK	VEQVLSLEPQHELK
VAT1	Vesicle amine transport protein 1 homolog (T. californica)	2	5.91133	4.92611	406	24	TVENVTVFGTASASK	VLLVPGPEK
VCAM1	Vascular cell adhesion protein 1	2	3.38295	2.70636	739	25	AEVELVVQEK	SLEVTFTPVIEDIGK
VCL	Vinculin	7	7.78612	6.5666	1066	83	ALASQLQDSLK	AQQVSQGLDVLTAK	AVAGNISDPGLQK	ETVQTTEDQILK	SLGEIAALTSK	SLLDASEEAIK	STVEGIQASVK
VCP	Valosin containing protein	4	5.45906	4.96278	806	44	EVDIGIPDATGR	GDDLSTAILK	LDQLIYIPLPDEK	LEILQIHTK
VDAC1	Voltage Dependent Anion Channel 1	9	41.5541	30.4054	296	123	GYGFGLIK	LTFDSSFSPNTGK	LTLSALLDGK	SENGLEFTSSGSANTETTK	TDEFQLHTNVNDGTEFGGSIYQK	VNNSSLIGLGYTQTLK	VTQSNFAVGYK	WTEYGLTFTEK	YQVDPDACFSAK
VDAC2	Voltage Dependent Anion Channel 2	5	17.2881	16.9492	295	51	GFGFGLVK	LTFDTTFSPNTGK	LTLSALVDGK	SNFAVGYR	YQLDPTASISAK
VDAC3	Voltage Dependent Anion Channel 3	2	8.48057	7.06714	283	24	LSQNNFALGYK	LTLDTIFVPNTGK
VIM	Vimentin	25	52.1459	53.6481	466	243	DGQVINETSQHHDDLE	EEAESTLQSFR	ETNLESLPLVDTHSK	ETNLESLPLVDTHSK	EYQDLLNVK	FADLSEAANR	FADLSEAANRNNDALR	FANYIDK	FLEQQNK	GTNESLER	ILLAELEQLK	ISLPLPTFSSLNLR	KVESLQEEIAFLK	LLEGEESR	LLQDSVDFSLADAINTEFK	LLQDSVDFSLADAINTEFK	PDLTAALR	QDVDNASLAR	QQYESVAAK	QVDQLTNDK	QVQSLTCEVDALK	SLYSSSPGGAYVTR	SYVTTSTR	VELQELNDR	VESLQEEIAFLK
VMA21	Vacuolar ATPase assembly integral membrane protein Vma21	1	11.8812	9.90099	101	12	AALNALQPPEFR
VPS35	Vacuolar protein sorting-associated protein 35	1	1.75879	1.25628	796	14	IPVDTYNNILTVLK
VWA5A	von Willebrand factor A domain-containing protein 5A	1	1.51324	1.26103	793	12	TSAQVSLTEGHK
XDH	Xanthine dehydrogenase	2	1.94757	1.49813	1335	26	IPAFGSIPIEFR	LDPTFASATLLFQK
YARS1	Tyrosine--tRNA ligase, cytoplasmic	1	1.70455	1.89394	528	9	YLPALGYSK
YBX1	Y-box-binding protein 1	2	9.31677	6.21118	322	30	EDVFVHQTAIK	GAEAANVTGPGGVPVQGSK
YWHAB	14-3-3 protein beta/alpha	3	17.0732	12.1951	246	42	TAFDEAIAELDTLNEESYK	YLILNATQAESK	YLSEVASGENK
YWHAE	Tyrosine 3-monooxygenase/tryptophan 5-monooxygenase activation protein, epsilon polypeptide	5	23.9216	19.6078	255	61	AAFDDAIAELDTLSEESYK	EAAENSLVAYK	EALQDVEDENQ	HLIPAANTGESK	IISSIEQK
YWHAG	Tyrosine 3-monooxygenase/tryptophan 5-monooxygenase activation protein, gamma polypeptide	5	24.6964	20.2429	247	61	AYSEAHEISK	NVTELNEPLSNEER	TAFDDAIAELDTLNEDSYK	VISSIEQK	YLAEVATGEK
YWHAH	14-3-3 protein eta	1	4.87805	4.06504	246	12	NSVVEASEAAYK
YWHAQ	Tyrosine 3-monooxygenase/tryptophan 5-monooxygenase activation protein, theta polypeptide	2	12.6531	8.16327	245	31	TAFDEAIAELDTLNEDSYK	YLIANATNPESK
YWHAZ	Tyrosine 3-monooxygenase/tryptophan 5-monooxygenase activation protein, zeta polypeptide	8	34.2857	32.6531	245	84	DICNDVLSLLEK	FLIPNASQPESK	GIVDQSQQAYQEAFEISK	NLLSVAYK	SVTEQGAELSNEER	VVSSIEQK	YLAEVAAGDDK	YLAEVAAGDDKK
ZBP1	Z-DNA-binding protein 1	1	3.16302	2.43309	411	13	ILQVLSDDGGPVK
*Spectral counts adjusted to protein length (per 1000 amino acids, -AA-)

## Sheet: LD proteome
Additional file 4. Proteins found (219) in our LD proteome study (Guzmán-Ruiz et al., 2020).
Protein name	Common name	Peptides	%Seq. Coverage	*Adjusted score	Length (AA)	Seq. Coverage	Peptide #1	Peptide #2	Peptide #3	Peptide #4	Peptide #5	Peptide #6	Peptide #7	Peptide #8	Peptide #9	Peptide #10	Peptide #11	Peptide #12	Peptide #13	Peptide #14	Peptide #15	Peptide #16	Peptide #17	Peptide #18	Peptide #19	Peptide #20	Peptide #21	Peptide #22	Peptide #23	Peptide #24	Peptide #25	Peptide #26	Peptide #27	Peptide #28	Peptide #29	Peptide #30	Peptide #31	Peptide #32	Peptide #33	Peptide #34	Peptide #35	Peptide #36	Peptide #37	Peptide #38	Peptide #39	Peptide #40	Peptide #41	Peptide #42	Peptide #43
ACTA1	Actin, alpha 1, skeletal muscle	198	31.2997	525.199	377	118	MTQIMFETFNVPAMYVAIQAVLSLYASGR	MTQIMFETFNVPAMYVAIQAVLSLYASGR	MTQIMFETFNVPAMYVAIQAVLSLYASGR	MTQIMFETFNVPAMYVAIQAVLSLYASGR	MTQIMFETFNVPAMYVAIQAVLSLYASGR	MTQIMFETFNVPAMYVAIQAVLSLYASGR	MTQIMFETFNVPAMYVAIQAVLSLYASGR	MTQIMFETFNVPAMYVAIQAVLSLYASGR	MTQIMFETFNVPAMYVAIQAVLSLYASGR	MTQIMFETFNVPAMYVAIQAVLSLYASGR	MTQIMFETFNVPAMYVAIQAVLSLYASGR	MTQIMFETFNVPAMYVAIQAVLSLYASGR	MTQIMFETFNVPAMYVAIQAVLSLYASGR	MTQIMFETFNVPAMYVAIQAVLSLYASGR	MTQIMFETFNVPAMYVAIQAVLSLYASGR	MTQIMFETFNVPAMYVAIQAVLSLYASGR	MTQIMFETFNVPAMYVAIQAVLSLYASGR	MTQIMFETFNVPAMYVAIQAVLSLYASGR	MTQIMFETFNVPAMYVAIQAVLSLYASGR	MTQIMFETFNVPAMYVAIQAVLSLYASGR	MTQIMFETFNVPAMYVAIQAVLSLYASGR	MTQIMFETFNVPAMYVAIQAVLSLYASGR	MTQIMFETFNVPAMYVAIQAVLSLYASGR	MTQIMFETFNVPAMYVAIQAVLSLYASGR	MTQIMFETFNVPAMYVAIQAVLSLYASGR	MTQIMFETFNVPAMYVAIQAVLSLYASGR	MTQIMFETFNVPAMYVAIQAVLSLYASGR	MTQIMFETFNVPAMYVAIQAVLSLYASGR	MTQIMFETFNVPAMYVAIQAVLSLYASGR	MTQIMFETFNVPAMYVAIQAVLSLYASGR	SYELPDGQVITIGNER	SYELPDGQVITIGNER	SYELPDGQVITIGNER	SYELPDGQVITIGNER	SYELPDGQVITIGNER	SYELPDGQVITIGNER	SYELPDGQVITIGNER	SYELPDGQVITIGNER	SYELPDGQVITIGNER	SYELPDGQVITIGNER	SYELPDGQVITIGNER	SYELPDGQVITIGNER	SYELPDGQVITIGNER
ACTB	Actin, beta	298	52.5333	794.667	375	197	KDLYANTVLSGGTTMYPGIADR	KDLYANTVLSGGTTMYPGIADR	KDLYANTVLSGGTTMYPGIADR	KDLYANTVLSGGTTMYPGIADR	KDLYANTVLSGGTTMYPGIADR	KDLYANTVLSGGTTMYPGIADR	KDLYANTVLSGGTTMYPGIADR	TTGIVMDSGDGVTHTVPIYEGYALPHAILR	TTGIVMDSGDGVTHTVPIYEGYALPHAILR	TTGIVMDSGDGVTHTVPIYEGYALPHAILR	TTGIVMDSGDGVTHTVPIYEGYALPHAILR	TTGIVMDSGDGVTHTVPIYEGYALPHAILR	TTGIVMDSGDGVTHTVPIYEGYALPHAILR	TTGIVMDSGDGVTHTVPIYEGYALPHAILR	TTGIVMDSGDGVTHTVPIYEGYALPHAILR	TTGIVMDSGDGVTHTVPIYEGYALPHAILR	TTGIVMDSGDGVTHTVPIYEGYALPHAILR	LCYVALDFEQEMATAASSSSLEK	LCYVALDFEQEMATAASSSSLEK	LCYVALDFEQEMATAASSSSLEK	LCYVALDFEQEMATAASSSSLEK	LCYVALDFEQEMATAASSSSLEK	LCYVALDFEQEMATAASSSSLEK	LCYVALDFEQEMATAASSSSLEK	LCYVALDFEQEMATAASSSSLEK	MTQIMFETFNTPAMYVAIQAVLSLYASGR	MTQIMFETFNTPAMYVAIQAVLSLYASGR	MTQIMFETFNTPAMYVAIQAVLSLYASGR	MTQIMFETFNTPAMYVAIQAVLSLYASGR	MTQIMFETFNTPAMYVAIQAVLSLYASGR	MTQIMFETFNTPAMYVAIQAVLSLYASGR	MTQIMFETFNTPAMYVAIQAVLSLYASGR	MTQIMFETFNTPAMYVAIQAVLSLYASGR	MTQIMFETFNTPAMYVAIQAVLSLYASGR	MTQIMFETFNTPAMYVAIQAVLSLYASGR	DLYANTVLSGGTTMYPGIADR	DLYANTVLSGGTTMYPGIADR	DLYANTVLSGGTTMYPGIADR	DLYANTVLSGGTTMYPGIADR	DLYANTVLSGGTTMYPGIADR	DLYANTVLSGGTTMYPGIADR	DLYANTVLSGGTTMYPGIADR	DLYANTVLSGGTTMYPGIADR
ACTN1	Actinin, alpha 1	2	1.90583	2.24215	892	17	VLAVNQENEQLMEDYEK	VLAVNQENEQLMEDYEK
ACTR3	ARP3 actin-related protein 3 homolog (yeast)	1	7.17703	2.39234	418	30	TLTGTVIDSGDGVTHVIPVAEGYVIGSCIK
ADH6B	Alcohol dehydrogenase 6B (class V)	1	4.16667	2.60417	384	16	ARALGVTDCLNPNKLK
AHNAK2	AHNAK nucleoprotein 2	6	5.32468	7.79221	770	41	LPEGQLPEAELPAAQAAAAAGAGLK	TPDLSVQLPSADLELK	LPEGQLPEAELPAAQAAAAAGAGLK	TPDLSVQLPSADLELK	LPEGQLPEAELPAAQAAAAAGAGLK	TPDLSVQLPSADLELK
AKR1A1	Aldo-keto reductase family 1, member A1 (aldehyde reductase)	1	5.84615	3.07692	325	19	HPDEPVLLEEPVVLALAEK
ALDOA	Aldolase A, fructose-bisphosphate	21	32.967	57.6923	364	120	YTPSGQSGAAASESLFISNHAY	YTPSGQSGAAASESLFISNHAY	GVVPLAGTNGETTTQGLDGLSER	GVVPLAGTNGETTTQGLDGLSER	GVVPLAGTNGETTTQGLDGLSER	GVVPLAGTNGETTTQGLDGLSER	GVVPLAGTNGETTTQGLDGLSER	IGEHTPSALAIMENANVLAR	IGEHTPSALAIMENANVLAR	IGEHTPSALAIMENANVLAR	VNPCIGGVILFHETLYQK	VNPCIGGVILFHETLYQK	VNPCIGGVILFHETLYQK	VNPCIGGVILFHETLYQK	VNPCIGGVILFHETLYQK	VNPCIGGVILFHETLYQK	YTPSGQSGAAASESLFISNHAY	YTPSGQSGAAASESLFISNHAY	FSNEEIAMATVTALR	FSNEEIAMATVTALR	FSNEEIAMATVTALR
AMOTL1	Angiomotin like 1	2	1.44628	2.06612	968	14	NLHAKIIEKDAMIK	NLHAKIIEKDAMIK
ANKRD40	Ankyrin repeat domain 40	1	10.3261	2.71739	368	38	KESELPFVPNYLANPAFPFIYTPAAEDSTQLQNGGPSP
ANXA1	Annexin A1	16	13.0058	46.2428	346	45	FLENQEQEYVQAVK	GLGTDEDTLIEILTTR	ALTGHLEEVVLAMLK	GLGTDEDTLIEILTTR	GLGTDEDTLIEILTTR	GLGTDEDTLIEILTTR	GLGTDEDTLIEILTTR	FLENQEQEYVQAVK	FLENQEQEYVQAVK	GLGTDEDTLIEILTTR	ALTGHLEEVVLAMLK	GLGTDEDTLIEILTTR	GLGTDEDTLIEILTTR	GLGTDEDTLIEILTTR	GLGTDEDTLIEILTTR	FLENQEQEYVQAVK
ANXA2	Annexin A2	65	49.2625	191.74	339	167	SALSGHLETVILGLLK	SALSGHLETVILGLLK	SALSGHLETVILGLLK	SALSGHLETVILGLLK	SALSGHLETVILGLLK	SALSGHLETVILGLLK	AEDGSVIDYELIDQDAR	AEDGSVIDYELIDQDAR	AEDGSVIDYELIDQDAR	TKGVDEVTIVNILTNR	TKGVDEVTIVNILTNR	TKGVDEVTIVNILTNR	RAEDGSVIDYELIDQDAR	RAEDGSVIDYELIDQDAR	RAEDGSVIDYELIDQDAR	RAEDGSVIDYELIDQDAR	RAEDGSVIDYELIDQDAR	RAEDGSVIDYELIDQDAR	SALSGHLETVILGLLK	SALSGHLETVILGLLK	SALSGHLETVILGLLK	TDLEKDIISDTSGDFRK	TDLEKDIISDTSGDFRK	TDLEKDIISDTSGDFRK	TDLEKDIISDTSGDFRK	SLYYYIQQDTKGDYQK	SLYYYIQQDTKGDYQK	GVDEVTIVNILTNR	GVDEVTIVNILTNR	GVDEVTIVNILTNR	SALSGHLETVILGLLK	SALSGHLETVILGLLK	SALSGHLETVILGLLK	TDLEKDIISDTSGDFRK	TDLEKDIISDTSGDFRK	TDLEKDIISDTSGDFRK	TDLEKDIISDTSGDFRK	SALSGHLETVILGLLK	SALSGHLETVILGLLK	SALSGHLETVILGLLK	SALSGHLETVILGLLK	GLGTDEDSLIEIICSR	GLGTDEDSLIEIICSR
ANXA3	Annexin A3	5	8.66873	15.4799	323	28	GELSGHFEDLLLAIVHCAR	GELSGHFEDLLLAIVHCAR	TLINILTER	TLINILTER	TLINILTER
ANXA4	Annexin A4	5	5.01567	15.674	319	16	GLGTDEDAIIGILAYR	GLGTDEDAIIGILAYR	GLGTDEDAIIGILAYR	GLGTDEDAIIGILAYR	GLGTDEDAIIGILAYR
ANXA5	Annexin A5	6	14.7335	18.8088	319	47	GLGTDEDSILNLLTSR	GLGTDEDSILNLLTSR	WGTDEEKFITIFGTR	DLVDDLKSELTGKFEK	WGTDEEKFITIFGTR	DLVDDLKSELTGKFEK
ANXA6	Annexin A6	8	4.75483	11.8871	673	32	GIGTDEATIIDIVTHR	GIGTDEATIIDIVTHR	GIGTDEATIIDIVTHR	GIGTDEATIIDIVTHR	GTVCAANDFNPDADAK	GTVCAANDFNPDADAK	GTVCAANDFNPDADAK	GTVCAANDFNPDADAK
ARF1	ADP-ribosylation factor 1	2	9.94475	11.0497	181	18	MLAEDELRDAVLLVFANK	MLAEDELRDAVLLVFANK
ARHGAP1	Rho GTPase activating protein 1	3	4.10023	6.83371	439	18	FLLDHQGELFPSTDAQGV	FLLDHQGELFPSTDAQGV	FLLDHQGELFPSTDAQGV
ARHGDIA	Rho GDP dissociation inhibitor (GDI) alpha	1	7.84314	4.90196	204	16	VAVSADPNVPNVIVTR
ARHGDIB	Rho GDP dissociation inhibitor (GDI) beta	1	10.5	5	200	21	TLLGDVPVVADPTVPNVTVTR
ASNS	Asparagine synthetase (glutamine-hydrolyzing)	1	3.56506	1.78253	561	20	IGCLLSGGLDSSLVAASLLK
ATIC	5-aminoimidazole-4-carboxamide ribonucleotide formyltransferase/IMP cyclohydrolase	1	2.87162	1.68919	592	17	SLASLGLSLVASGGTAK
ATOX1	ATX1 antioxidant protein 1 homolog (yeast)	1	26.4706	14.7059	68	18	VCIDSEHSSDTLLATLNK
ATP6V1A	ATPase, H+ transporting, lysosomal 70kDa, V1 subunit A	4	5.67261	6.48298	617	35	EILQEEEDLAEIVQLVGK	EILQEEEDLAEIVQLVGK	ALDEYYDKHFTEFVPLR	ALDEYYDKHFTEFVPLR
ATP6V1E1	ATPase, H+ transporting, lysosomal 31kDa, V1 subunit E1	1	6.19469	4.42478	226	14	ARDDLITDLLNEAK
BASP1	Brain abundant, membrane attached signal protein 1	1	16.3717	4.42478	226	37	AEPEKSEGAAEEQPEPAPAPEQEAAAPGPAAGGEAPK
CAMK1	Calcium/calmodulin-dependent protein kinase I	1	5.08021	2.6738	374	19	DCCVEPGSELPPAPPPSSR
CAPNS1	Calpain, small subunit 1	3	5.59701	11.194	268	15	SHYSNIEANESEEVR	SHYSNIEANESEEVR	SHYSNIEANESEEVR
CAPRIN1	Cell cycle associated protein 1	3	5.65771	4.24328	707	40	SSGPPPPSGSSGSEAAAGAAAPASQHPATGTGAVQTEAMK	SSGPPPPSGSSGSEAAAGAAAPASQHPATGTGAVQTEAMK	SSGPPPPSGSSGSEAAAGAAAPASQHPATGTGAVQTEAMK
CCT2	Chaperonin containing TCP1, subunit 2 (beta)	4	7.1028	7.47664	535	38	VQDDEVGDGTTSVTVLAAELLR	VQDDEVGDGTTSVTVLAAELLR	FWQDLMNIAGTTLSSK	FWQDLMNIAGTTLSSK
CCT3	Chaperonin containing TCP1, subunit 3 (gamma)	2	3.66972	3.66972	545	20	MLLDPMGGIVMTNDGNAILR	MLLDPMGGIVMTNDGNAILR
CCT6A	Chaperonin containing TCP1, subunit 6A (zeta 1)	1	4.7081	1.88324	531	25	VATAQDDITGDGTTSNVLIIGELLK
CCT7	Chaperonin containing TCP1, subunit 7 (eta)	2	8.63971	3.67647	544	47	SQDAEVGDGTTSVTLLAAEFLK	INALTAASEAACLIVSVDETIKNPR
CHD4	Chromodomain helicase DNA binding protein 4	7	0.835509	3.65535	1915	16	FNAPGAQQFCFLLSTR	FNAPGAQQFCFLLSTR	FNAPGAQQFCFLLSTR	FNAPGAQQFCFLLSTR	FNAPGAQQFCFLLSTR	FNAPGAQQFCFLLSTR	FNAPGAQQFCFLLSTR
CLIC1	Chloride intracellular channel 1	1	7.46888	4.14938	241	18	KFLDGNELTLADCNLLPK
CLTC	Clathrin, heavy chain (Hc)	2	1.07463	1.19403	1675	18	GQCDLELINVCNENSLFK	GQCDLELINVCNENSLFK
CNBP	CCHC-type zinc finger, nucleic acid binding protein	2	7.86517	11.236	178	14	DCDLQEDACYNCGR	DCDLQEDACYNCGR
CSRP1	Cysteine and glycine-rich protein 1	1	8.80829	5.18135	193	17	NLDSTTVAVHGEEIYCK
CSTB	Cystatin B (stefin B)	1	21.4286	10.2041	98	21	VFQPLPHENKPLTLSSYQTNK
CXORF49	Chromosome X open reading frame 49	3	3.50877	5.84795	513	18	KQLSALQAVSEKFQTHLS	KQLSALQAVSEKFQTHLS	KQLSALQAVSEKFQTHLS
CYB5R3	Cytochrome b5 reductase 3	3	6.07029	9.58466	313	19	SVGMIAGGTGITPMLQVIR	SVGMIAGGTGITPMLQVIR	SVGMIAGGTGITPMLQVIR
CYLD	CYLD Lysine 63 Deubiquitinase	3	1.89076	3.15126	952	18	IFPSLELNITDLLEDTPR	IFPSLELNITDLLEDTPR	IFPSLELNITDLLEDTPR
DBN1	Drebrin 1	3	2.54958	4.24929	706	18	SPSDSSTASTPIAEQIER	SPSDSSTASTPIAEQIER	SPSDSSTASTPIAEQIER
DBNL	Drebrin-like protein	3	4.58716	6.88073	436	20	VAGTGEGGLEELVEELNSGK	VAGTGEGGLEELVEELNSGK	VAGTGEGGLEELVEELNSGK
DHRS1	Dehydrogenase/reductase (SDR family) member 1	1	5.43131	3.19489	313	17	CVVALATDPNILNLSGK
DNAH17	Dynein, axonemal, heavy chain 17	3	0.424012	0.669493	4481	19	NKIAELNANLSNLTSAFEK	NKIAELNANLSNLTSAFEK	NKIAELNANLSNLTSAFEK
DPYSL2	Dihydropyrimidinase-like 2	1	2.7972	1.74825	572	16	FQLTDSQIYEVLSVIR
DSTN	Destrin (actin depolymerizing factor)	1	10.303	6.06061	165	17	KEELMFFLWAPEQAPLK
DYNC1H1	Dynein, cytoplasmic 1, heavy chain 1	2	7.14286	7.93651	252	18	QLQNISQAAASGGAKELK	QLQNISQAAASGGAKELK
EEF1A1	Eukaryotic translation elongation factor 1 alpha 1	23	16.4502	49.7835	462	76	VETGVLKPGMVVTFAPVNVTTEVK	VETGVLKPGMVVTFAPVNVTTEVK	THINIVVIGHVDSGK	THINIVVIGHVDSGK	THINIVVIGHVDSGK	THINIVVIGHVDSGK	THINIVVIGHVDSGK	THINIVVIGHVDSGK	THINIVVIGHVDSGK	THINIVVIGHVDSGK	THINIVVIGHVDSGK	THINIVVIGHVDSGK	THINIVVIGHVDSGK	THINIVVIGHVDSGK	KDGSASGTTLLEALDCILPPTRPTDKPLRLPLQDVYK	THINIVVIGHVDSGK	THINIVVIGHVDSGK	THINIVVIGHVDSGK	THINIVVIGHVDSGK	THINIVVIGHVDSGK	THINIVVIGHVDSGK	THINIVVIGHVDSGK	THINIVVIGHVDSGK
EEF1D	Eukaryotic translation elongation factor 1 delta (guanine nucleotide exchange protein)	10	5.69395	35.5872	281	16	GVVQDLQQAISKLEAR	GVVQDLQQAISKLEAR	GVVQDLQQAISKLEAR	GVVQDLQQAISKLEAR	GVVQDLQQAISKLEAR	GVVQDLQQAISKLEAR	GVVQDLQQAISKLEAR	GVVQDLQQAISKLEAR	GVVQDLQQAISKLEAR	GVVQDLQQAISKLEAR
EEF2	Eukaryotic translation elongation factor 2	9	13.7529	10.4895	858	118	KIWCFGPDGTGPNILTDITK	CELLYEGPPDDEAAMGIK	AYLPVNESFGFTADLR	IWCFGPDGTGPNILTDITK	ARPFPDGLAEDIDKGEVSAR	ETVSEESNVLCLSK	YEWDVAEAR	VFDAIMNFR	TFCQLILDPIFK
EIF2S1	Eukaryotic translation initiation factor 2, subunit 1 alpha, 35kDa	1	4.7619	3.1746	315	15	TEGLSVLNQAMAVIK
EIF3H	Eukaryotic translation initiation factor 3, subunit H	1	5.11364	2.84091	352	18	SLQLLMDRVDEMSQDIIK
EIF5A	Eukaryotic translation initiation factor 5A	6	12.3377	38.961	154	19	KYEDICPSTHNMDVPNIKR	KYEDICPSTHNMDVPNIKR	KYEDICPSTHNMDVPNIKR	KYEDICPSTHNMDVPNIK	KYEDICPSTHNMDVPNIK	KYEDICPSTHNMDVPNIK
ERO1L	ERO1-like (S. cerevisiae)	1	3.01724	2.15517	464	14	LGAVDESLSEETQK
ESD	Esterase D	2	14.1844	7.0922	282	40	SGYQQAASEHGLVVIAPDTSPR	SVSAFAPICNPVLCSWGK
FABP4	Fatty acid-binding protein 4, adipocyte	4	31.0606	30.303	132	41	SIITLDGGALVQVQK	DGDKLVVECVMK	LGVEFDEITADDRK	LGVEFDEITADDRK
FABP5	Fatty acid-binding protein 5, epidermal	3	19.2593	22.2222	135	26	MIVECVMNNATCTR	LMESHGFEEYMK	LMESHGFEEYMK
FADD	Fas (TNFRSF6)-associated via death domain	1	8.29268	4.87805	205	17	LNLVADLVEEAQESVSK
FAF2	Fas associated factor family member 2	5	7.86517	11.236	445	35	LLQFQDLTGIESMEQCR	LLQFQDLTGIESMEQCR	KLECLPPEPSPDDPESVK	KLECLPPEPSPDDPESVK	KLECLPPEPSPDDPESVK
FAM114A2	Family with sequence similarity 114, member A2	2	4.62777	4.02414	497	23	SLLSSASATVATVGQGISNVIEK	SLLSSASATVATVGQGISNVIEK
FLNA	Filamin A, alpha	34	0.680015	12.8447	2647	18	HTAMVSWGGVSIPNSPFR	HTAMVSWGGVSIPNSPFR	HTAMVSWGGVSIPNSPFR	HTAMVSWGGVSIPNSPFR	DGSCGVAYVVQEPGDYEVSVK	DGSCGVAYVVQEPGDYEVSVK	DGSCGVAYVVQEPGDYEVSVK	DGSCGVAYVVQEPGDYEVSVK	DGSCGVAYVVQEPGDYEVSVK	VTAQGPGLEPSGNIANK	VTAQGPGLEPSGNIANK	VTAQGPGLEPSGNIANK	VTAQGPGLEPSGNIANK	VTAQGPGLEPSGNIANK	LIALLEVLSQK	LIALLEVLSQK	LIALLEVLSQK	LIALLEVLSQK	LIALLEVLSQK	LIALLEVLSQK	LIALLEVLSQK	LIALLEVLSQK	LIALLEVLSQK	LIALLEVLSQK	AFGPGLQGGNAGSPAR	AFGPGLQGGNAGSPAR	AFGPGLQGGNAGSPAR	AFGPGLQGGNAGSPAR	LIALLEVLSQKK	LIALLEVLSQKK	LIALLEVLSQKK	LIALLEVLSQKK	LIALLEVLSQKK	LIALLEVLSQKK
FLNB	Filamin B, beta	14	1.19139	5.38048	2602	31	IPYLPITNFNQNWQDGK	IPYLPITNFNQNWQDGK	YGGELVPHFPAWVK	YGGELVPHFPAWVK	LIALLEVLSQK	LIALLEVLSQK	LIALLEVLSQK	LIALLEVLSQK	LIALLEVLSQK	LIALLEVLSQK	LIALLEVLSQK	LIALLEVLSQK	LIALLEVLSQK	LIALLEVLSQK
FLNC	Filamin C, gamma	12	1.02715	4.40205	2726	28	TEAAEIVEGEDSAYSVR	TEAAEIVEGEDSAYSVR	LIALLEVLSQK	LIALLEVLSQK	LIALLEVLSQK	LIALLEVLSQK	LIALLEVLSQK	LIALLEVLSQK	LIALLEVLSQK	LIALLEVLSQK	LIALLEVLSQK	LIALLEVLSQK
FUBP1	Far upstream element (FUSE) binding protein 1	3	3.0722	4.60829	651	20	IGGDAGTSLNSNDYGYGGQK	IGGDAGTSLNSNDYGYGGQK	IGGDAGTSLNSNDYGYGGQK
G6PD	Glucose-6-phosphate dehydrogenase	1	2.71845	1.94175	515	14	NIQETCMSQTGWNR
GARS	Glycyl-tRNA synthetase	1	2.05761	1.37174	729	15	DLANGNITWADVEAR
GDI2	GDP dissociation inhibitor 2	3	4.49438	6.74157	445	20	KFDLGQDVIDFTGHSLALYR	KFDLGQDVIDFTGHSLALYR	KFDLGQDVIDFTGHSLALYR
GM884	Predicted gene 884	1	0.521548	0.274499	3643	19	TTTSEPVQETPSQITKLPK
GMFG	Glia maturation factor, gamma	1	11.9718	7.04225	142	17	MVVLEDELQNISPEELK
GON4L	Gon-4-like (C. elegans)	8	1.19469	3.53982	2260	27	ATESRPSFNTPQALRFEEPLANLLNER	ATESRPSFNTPQALRFEEPLANLLNER	ATESRPSFNTPQALRFEEPLANLLNER	ATESRPSFNTPQALRFEEPLANLLNER	ATESRPSFNTPQALRFEEPLANLLNER	ATESRPSFNTPQALRFEEPLANLLNER	ATESRPSFNTPQALRFEEPLANLLNER	ATESRPSFNTPQALRFEEPLANLLNER
GPI	Glucose-6-phosphate isomerase	4	5.55556	7.16846	558	31	ILLANFLAQTEALMK	NLVNKEVMQMLVELAK	NLVNKEVMQMLVELAK	NLVNKEVMQMLVELAK
GSN	Gelsolin	10	8.33333	12.8205	780	65	NWRDPDQTDGPGLGYLSSHIANVER	NWRDPDQTDGPGLGYLSSHIANVER	SQHVQVEEGSEPDAFWEALGGK	SQHVQVEEGSEPDAFWEALGGK	TPSAAYLWVGAGASEAEK	TPSAAYLWVGAGASEAEK	TPSAAYLWVGAGASEAEK	TPSAAYLWVGAGASEAEK	TPSAAYLWVGAGASEAEK	TPSAAYLWVGAGASEAEK
GSTO1	Glutathione S-transferase omega 1	1	4.16667	4.16667	240	10	VPPLIASFVR
GSTP1	Glutathione S-transferase, pi 1	31	29.5238	147.619	210	62	FEDGDLTLYQSNAILR	FEDGDLTLYQSNAILR	FEDGDLTLYQSNAILR	FEDGDLTLYQSNAILR	EAAQMDMVNDGVEDLR	EAAQMDMVNDGVEDLR	FEDGDLTLYQSNAILR	FEDGDLTLYQSNAILR	FEDGDLTLYQSNAILR	FEDGDLTLYQSNAILR	AFLSSPEHVNRPINGNGKQ	AFLSSPEHVNRPINGNGKQ	AFLSSPEHVNRPINGNGKQ	AFLSSPEHVNRPINGNGKQ	AFLSSPEHVNRPINGNGKQ	AFLSSPEHVNRPINGNGKQ	AFLSSPEHVNRPINGNGKQ	AFLSSPEHVNRPINGNGKQ	PPYTIVYFPVR	AFLSSPEHVNRPINGNGKQ	AFLSSPEHVNRPINGNGKQ	AFLSSPEHVNRPINGNGKQ	AFLSSPEHVNRPINGNGKQ	AFLSSPEHVNRPINGNGKQ	AFLSSPEHVNRPINGNGKQ	AFLSSPEHVNRPINGNGKQ	AFLSSPEHVNRPINGNGKQ	AFLSSPEHVNRPINGNGKQ	AFLSSPEHVNRPINGNGKQ	AFLSSPEHVNRPINGNGKQ	AFLSSPEHVNRPINGNGKQ
HINT1	Histidine triad nucleotide binding protein 1	2	15.873	15.873	126	20	CLAFHDISPQAPTHFLVIPK	CLAFHDISPQAPTHFLVIPK
HMGB2	High mobility group box 2	1	13.3333	4.7619	210	28	KKNEPEDEEEEEEEEEEEDDEEEEEDEE
HNRNPA2B1	Heterogeneous nuclear ribonucleoprotein A2/B1	3	7.08215	8.49858	353	25	NMGGPYGGGNYGPGGSGGSGGYGGR	NMGGPYGGGNYGPGGSGGSGGYGGR	NMGGPYGGGNYGPGGSGGSGGYGGR
HNRNPF	Heterogeneous nuclear ribonucleoprotein F	4	4.09639	9.63855	415	17	ATENDIYNFFSPLNPVR	ATENDIYNFFSPLNPVR	ATENDIYNFFSPLNPVR	ATENDIYNFFSPLNPVR
HSP90AB1	Heat shock protein 90kDa alpha (cytosolic), class B member 1	27	16.7127	37.2928	724	121	NPDDITQEEYGEFYK	NPDDITQEEYGEFYK	NPDDITQEEYGEFYK	VILHLKEDQTEYLEER	VILHLKEDQTEYLEER	VILHLKEDQTEYLEER	VILHLKEDQTEYLEER	DLVVLLFETALLSSGFSLEDPQTHSNR	DLVVLLFETALLSSGFSLEDPQTHSNR	VILHLKEDQTEYLEER	VILHLKEDQTEYLEER	VILHLKEDQTEYLEER	VILHLKEDQTEYLEER	LVSSPCCIVTSTYGWTANMER	LVSSPCCIVTSTYGWTANMER	HLEINPDHPIVETLR	HLEINPDHPIVETLR	KHLEINPDHPIVETLR	KHLEINPDHPIVETLR	KHLEINPDHPIVETLR	KHLEINPDHPIVETLR	GVVDSEDLPLNISR	GVVDSEDLPLNISR	GVVDSEDLPLNISR	GVVDSEDLPLNISR	TLTLVDTGIGMTK	TLTLVDTGIGMTK
HSP90B1	Heat shock protein 90kDa beta (Grp94), member 1	3	1.74564	3.74065	802	14	RVFITDDFHDMMPK	RVFITDDFHDMMPK	RVFITDDFHDMMPK
HSPA5	Heat shock 70kDa protein 5 (glucose-regulated protein, 78kDa)	3	5.34351	4.58015	655	35	LYGSGGPPPTGEEDTSEKDEL	TFAPEEISAMVLTK	TFAPEEISAMVLTK
HSPA8	Heat shock 70kDa protein 8	14	9.44272	21.6718	646	61	HWPFMVVNDAGRPK	HWPFMVVNDAGRPK	HWPFMVVNDAGRPK	HWPFMVVNDAGRPK	SFYPEEVSSMVLTK	SFYPEEVSSMVLTK	NQVAMNPTNTVFDAKR	NQVAMNPTNTVFDAKR	NQVAMNPTNTVFDAKR	NQVAMNPTNTVFDAKR	IINEPTAAAIAYGLDKK	IINEPTAAAIAYGLDKK	IINEPTAAAIAYGLDKK	IINEPTAAAIAYGLDKK
IDH1	Isocitrate dehydrogenase 1 (NADP+), soluble	15	21.7391	36.2319	414	90	IQGGSVVEMQGDEMTR	IQGGSVVEMQGDEMTR	IQGGSVVEMQGDEMTR	ALEDVCIETIEAGFMTK	ALEDVCIETIEAGFMTK	SDYLNTFEFMDK	SDYLNTFEFMDK	SIEDFAHSSFQMALSK	SIEDFAHSSFQMALSK	GQETSTNPIASIFAWSR	GQETSTNPIASIFAWSR	LDNNTELSFFAK	LDNNTELSFFAK	GQETSTNPIASIFAWSR	GQETSTNPIASIFAWSR
IFIT3	Interferon-induced protein with tetratricopeptide repeats 3	5	7.19603	12.4069	403	29	KSEDLAALECLLQFPR	KSEDLAALECLLQFPR	ESPDVEEEDLYER	ESPDVEEEDLYER	ESPDVEEEDLYER
IGFN1	Immunoglobulin-like and fibronectin type III domain containing 1	2	0.596701	0.702001	2849	17	SVDQAGAIGTSRLLDSR	SVDQAGAIGTSRLLDSR
IQGAP1	IQ motif containing GTPase activating protein 1	2	1.0863	1.207	1657	18	ILAIGLINEALDEGDAQK	ILAIGLINEALDEGDAQK
ISG15	ISG15 ubiquitin-like modifier	1	11.1801	6.21118	161	18	GHSNIYEVFLTQTVDTLK
KALRN	Kalirin, RhoGEF kinase	18	0.573549	6.07287	2964	17	YIHRNNVSMPSVASHTR	YIHRNNVSMPSVASHTR	YIHRNNVSMPSVASHTR	YIHRNNVSMPSVASHTR	YIHRNNVSMPSVASHTR	YIHRNNVSMPSVASHTR	YIHRNNVSMPSVASHTR	YIHRNNVSMPSVASHTR	YIHRNNVSMPSVASHTR	YIHRNNVSMPSVASHTR	YIHRNNVSMPSVASHTR	YIHRNNVSMPSVASHTR	YIHRNNVSMPSVASHTR	YIHRNNVSMPSVASHTR	YIHRNNVSMPSVASHTR	YIHRNNVSMPSVASHTR	YIHRNNVSMPSVASHTR	YIHRNNVSMPSVASHTR
KATNA1	Katanin p60 (ATPase containing) subunit A 1	2	3.66599	4.07332	491	18	KLLQEAVVLPMWMPEFFK	KLLQEAVVLPMWMPEFFK
KPNB1	Karyopherin (importin) beta 1	2	1.71233	2.28311	876	15	AAVENLPTFLVELSR	AAVENLPTFLVELSR
LAMA5	Laminin, alpha 5	6	0.376547	1.61377	3718	14	DQLAQYESGLMDLR	DQLAQYESGLMDLR	DQLAQYESGLMDLR	DQLAQYESGLMDLR	DQLAQYESGLMDLR	DQLAQYESGLMDLR
LDHA	Lactate dehydrogenase A	4	4.81928	12.0482	332	16	SLNPELGTDADKEQWK	SLNPELGTDADKEQWK	SLNPELGTDADKEQWK	SLNPELGTDADKEQWK
LGALS1	Lectin, galactoside-binding, soluble, 1	5	11.8519	37.037	135	16	LNMEAINYMAADGDFK	LNMEAINYMAADGDFK	LNMEAINYMAADGDFK	LNMEAINYMAADGDFK	LNMEAINYMAADGDFK
LGALS3	Lectin, galactoside-binding, soluble, 3	4	5.68182	15.1515	264	15	MLITIMGTVKPNANR	MLITIMGTVKPNANR	MLITIMGTVKPNANR	MLITIMGTVKPNANR
LOXHD1	Lipoxygenase homology domains 1	1	0.967118	0.483559	2068	20	DLLASFDPMDMPRGNKYEIK
LPP	LIM domain containing preferred translocation partner in lipoma	3	2.77325	4.89396	613	17	SEGDTAYGQQVQPNTWK	SEGDTAYGQQVQPNTWK	SEGDTAYGQQVQPNTWK
MDH2	Malate dehydrogenase 2, NAD	2	10.355	5.91716	338	35	VAVLGASGGIGQPLSLLLK	AGAGSATLSMAYAGAR
ME1	Malic enzyme 1, NADP(+)-dependent	4	3.14685	6.99301	572	18	AIFASGSPFDPVTLPDGR	AIFASGSPFDPVTLPDGR	AIFASGSPFDPVTLPDGR	AIFASGSPFDPVTLPDGR
MIF	Macrophage migration inhibitory factor (glycosylation-inhibiting factor)	1	7.82609	8.69565	115	9	LLCGLLSDR
MOGAT1	Monoacylglycerol O-acyltransferase 1	1	10.4478	2.98507	335	35	LIYTVVGRPIPVQQTLNPTSEQIEELHQTYLEELK
MSH6	MutS homolog 6 (E. coli)	3	1.10457	2.20913	1358	15	AREFERMNQSLQLFR	AREFERMNQSLQLFR	AREFERMNQSLQLFR
MSN	Moesin	9	13.1716	15.5979	577	76	TAMSTPHVAEPAENEHDEQDENGAEASAELR	AKFYPEDVSEELIQDITQR	KTQEQLASEMAELTAR	TQEQLASEMAELTAR	APDFVFYAPR	APDFVFYAPR	APDFVFYAPR	APDFVFYAPR	APDFVFYAPR
MTAP	Methylthioadenosine phosphorylase	1	1.03939	0.547046	1828	19	TWGADVVNMTTVPEVVLAK
MTPN	Myotrophin	1	14.4068	8.47458	118	17	GPDGLTALEATDNQAIK
MYH1	Myosin, heavy chain 1, skeletal muscle, adult	3	0.875386	1.5448	1942	17	TKEEEQQRLINELTAQR	TKEEEQQRLINELTAQR	TKEEEQQRLINELTAQR
MYH9	Myosin, heavy chain 9, non-muscle	23	9.59184	11.7347	1960	188	IAQLEEELEEEQGNTELINDR	TRLQQELDDLLVDLDHQR	LQQELDDLLVDLDHQR	LQVELDSVTGLLSQSDSK	SMEAEMIQLQEELAAAER	VSHLLGINVTDFTR	ANLQIDQINTDLNLER	IRELETQISELQEDLESER	ELEDATETADAMNR	QAQQERDELADEIANSSGK	NFINNPLAQADWAAK	NFINNPLAQADWAAK	NFINNPLAQADWAAK	NFINNPLAQADWAAK	NFINNPLAQADWAAK	QLLQANPILEAFGNAK	QLLQANPILEAFGNAK	QLLQANPILEAFGNAK	QLLQANPILEAFGNAK	QLLQANPILEAFGNAK	QLLQANPILEAFGNAK	QLLQANPILEAFGNAK	QLLQANPILEAFGNAK
MYL9	Myosin, light chain 9, regulatory	7	10.4651	40.6977	172	18	ATSNVFAMFDQSQIQEFK	ATSNVFAMFDQSQIQEFK	ATSNVFAMFDQSQIQEFK	ATSNVFAMFDQSQIQEFK	ATSNVFAMFDQSQIQEFK	ATSNVFAMFDQSQIQEFK	ATSNVFAMFDQSQIQEFK
NEDD4	Neural precursor cell expressed, developmentally down-regulated 4	2	1.91657	2.25479	887	17	VTLYDPMSGILTSVQTK	VTLYDPMSGILTSVQTK
NME2	Non-metastatic cells 2, protein (NM23B) expressed in	14	22.3684	92.1053	152	34	YMNSGPVVAMVWEGLNVVK	YMNSGPVVAMVWEGLNVVK	YMNSGPVVAMVWEGLNVVK	YMNSGPVVAMVWEGLNVVK	YMNSGPVVAMVWEGLNVVK	YMNSGPVVAMVWEGLNVVK	YMNSGPVVAMVWEGLNVVK	YMNSGPVVAMVWEGLNVVK	EIHLWFKPEELIDYK	EIHLWFKPEELIDYK	YMNSGPVVAMVWEGLNVVK	YMNSGPVVAMVWEGLNVVK	YMNSGPVVAMVWEGLNVVK	YMNSGPVVAMVWEGLNVVK
NR1H3	Nuclear receptor subfamily 1, group H, member 3	3	3.82022	6.74157	445	17	LKRQEEEQAQATSVSPR	LKRQEEEQAQATSVSPR	LKRQEEEQAQATSVSPR
NSFL1C	NSFL1 (p97) cofactor (p47)	6	9.45946	16.2162	370	35	LGAAPEEESAYVAGER	LGAAPEEESAYVAGER	LGAAPEEESAYVAGER	ASSSILINEAEPTTNIQIR	ASSSILINEAEPTTNIQIR	ASSSILINEAEPTTNIQIR
OLA1	Obg-like ATPase 1	1	3.28283	2.52525	396	13	NYIVEDGDIIFFK
OTUB1	OTU Domain-Containing Ubiquitin Aldehyde-Binding Protein 1	3	7.01107	11.0701	271	19	AFGFSHLEALLDDSKELQR	AFGFSHLEALLDDSKELQR	AFGFSHLEALLDDSKELQR
P4HB	Prolyl 4-hydroxylase, beta polypeptide	2	6.67976	3.92927	509	34	HNQLPLVIEFTEQTAPK	HNQLPLVIEFTEQTAPK
PAFAH1B1	Platelet-activating factor acetylhydrolase 1b, regulatory subunit 1 (45kDa)	1	3.65854	2.43902	410	15	TAPYVVTGSVDQTVK
PAFAH1B2	Platelet-activating factor acetylhydrolase 1b, catalytic subunit 2 (30kDa)	3	17.0306	13.1004	229	39	ICKPLHELIMQLLEETPEEK	ELFSPLHALNFGIGGDTTR	ELFSPLHALNFGIGGDTTR
PARK7	Parkinson disease (autosomal recessive, early onset) 7	2	10.0529	10.582	189	19	GPGTSFEFALAIVEALVGK	GPGTSFEFALAIVEALVGK
PC	Pyruvate carboxylase	2	1.18846	1.69779	1178	14	AEAEAQAEELSFPR	AEAEAQAEELSFPR
PCBP1	Poly(rC) binding protein 1	1	6.46067	2.80899	356	23	VMTIPYQPMPASSPVICAGGQDR
PDCD6IP	Programmed cell death 6 interacting protein	6	2.07135	6.90449	869	18	FIQQTYPSGGEEQAQYCR	FIQQTYPSGGEEQAQYCR	FIQQTYPSGGEEQAQYCR	FIQQTYPSGGEEQAQYCR	FIQQTYPSGGEEQAQYCR	FIQQTYPSGGEEQAQYCR
PDIA3	Protein disulfide isomerase family A, member 3	1	2.17822	1.9802	505	11	ELNDFISYLQR
PDLIM5	PDZ and LIM domain 5	6	3.7225	10.1523	591	22	SSGTGASVGPPQPSDQDTLVQR	SSGTGASVGPPQPSDQDTLVQR	SSGTGASVGPPQPSDQDTLVQR	SSGTGASVGPPQPSDQDTLVQR	SSGTGASVGPPQPSDQDTLVQR	SSGTGASVGPPQPSDQDTLVQR
PEBP1	Phosphatidylethanolamine binding protein 1	10	40.107	53.4759	187	75	GNDISSGTVLSDYVGSGPPSGTGLHR	FREWHHFLVVNMK	FREWHHFLVVNMK	FREWHHFLVVNMK	VDYAGVTVDELGK	VDYAGVTVDELGK	VDYAGVTVDELGK	VLTPTQVMNRPSSISWDGLDPGK	VLTPTQVMNRPSSISWDGLDPGK	VLTPTQVMNRPSSISWDGLDPGK
PFDN5	Prefoldin subunit 5	8	11.6883	51.9481	154	18	NQLDQEVEFLSTSIAQLK	NQLDQEVEFLSTSIAQLK	NQLDQEVEFLSTSIAQLK	NQLDQEVEFLSTSIAQLK	NQLDQEVEFLSTSIAQLK	NQLDQEVEFLSTSIAQLK	NQLDQEVEFLSTSIAQLK	NQLDQEVEFLSTSIAQLK
PFN1	Profilin 1	6	22.8571	42.8571	140	32	DSLLQDGEFTMDLR	DSLLQDGEFTMDLR	DSLLQDGEFTMDLR	DSLLQDGEFTMDLR	TFVSITPAEVGVLVGKDR	TFVSITPAEVGVLVGKDR
PGAM1	Phosphoglycerate mutase 1 (brain)	4	13.7795	15.748	254	35	YADLTEDQLPSCESLKDTIAR	ALPFWNEEIVPQIK	YADLTEDQLPSCESLKDTIAR	ALPFWNEEIVPQIK
PGK1	Phosphoglycerate kinase 1	7	26.1391	16.7866	417	109	SVVLMSHLGRPDGVPMPDKYSLEPVAAELK	DCVGPEVENACANPAAGTVILLENLR	ITLPVDFVTADKFDENAK	DCVGPEVENACANPAAGTVILLENLR	VLNNMEIGTSLYDEEGAK	ALESPERPFLAILGGAK	GCITIIGGGDTATCCAK
PHGDH	Phosphoglycerate dehydrogenase	2	5.81614	3.75235	533	31	ALVDHENVISCPHLGASTK	ILQDGGLQVVEK
PKM2	Pyruvate kinase, muscle	19	30.5085	35.7815	531	162	GADFLVTEVENGGSLGSK	GADFLVTEVENGGSLGSK	AEGSDVANAVLDGADCIMLSGETAK	AEGSDVANAVLDGADCIMLSGETAK	LAPITSDPTEAAAVGAVEASFK	LAPITSDPTEAAAVGAVEASFK	LAPITSDPTEAAAVGAVEASFK	EATESFASDPILYRPVAVALDTK	EATESFASDPILYRPVAVALDTK	RFDEILEASDGIMVAR	RFDEILEASDGIMVAR	LDIDSAPITAR	LDIDSAPITAR	FGVEQDVDMVFASFIRK	FGVEQDVDMVFASFIRK	AGKPVICATQMLESMIK	AGKPVICATQMLESMIK	IYVDDGLISLQVK	IYVDDGLISLQVK
PLEC	Plectin	6	0.426348	1.27904	4691	20	SRRSGGGSVGNGSVLDPAER	SRRSGGGSVGNGSVLDPAER	SRRSGGGSVGNGSVLDPAER	SRRSGGGSVGNGSVLDPAER	SRRSGGGSVGNGSVLDPAER	SRRSGGGSVGNGSVLDPAER
PLIN1	Perilipin-1	1	3.48162	1.93424	517	18	GVTDNVVDTVVHYVPLPR
PLIN2	Perilipin-2	74	52.7059	174.118	425	224	VANLPLVSSTYDLVSSAYVSTK	VANLPLVSSTYDLVSSAYVSTK	VANLPLVSSTYDLVSSAYVSTK	MKESLDEVMDYFVNNTPLNWLVGPFYPQSTEVNK	MKESLDEVMDYFVNNTPLNWLVGPFYPQSTEVNK	KVEGFDMVQKPSNYER	KVEGFDMVQKPSNYER	KVEGFDMVQKPSNYER	SQETISQLHSTVHLIEFAR	SQETISQLHSTVHLIEFAR	VANLPLVSSTYDLVSSAYVSTK	VANLPLVSSTYDLVSSAYVSTK	VANLPLVSSTYDLVSSAYVSTK	VANLPLVSSTYDLVSSAYVSTK	VANLPLVSSTYDLVSSAYVSTK	VANLPLVSSTYDLVSSAYVSTK	VANLPLVSSTYDLVSSAYVSTK	VANLPLVSSTYDLVSSAYVSTK	VANLPLVSSTYDLVSSAYVSTK	VANLPLVSSTYDLVSSAYVSTK	VANLPLVSSTYDLVSSAYVSTK	VANLPLVSSTYDLVSSAYVSTK	SIGYDDTDESHCVEHIESR	SIGYDDTDESHCVEHIESR	VANLPLVSSTYDLVSSAYVSTK	VANLPLVSSTYDLVSSAYVSTK	VANLPLVSSTYDLVSSAYVSTK	VANLPLVSSTYDLVSSAYVSTK	VANLPLVSSTYDLVSSAYVSTK	VANLPLVSSTYDLVSSAYVSTK	VANLPLVSSTYDLVSSAYVSTK	VANLPLVSSTYDLVSSAYVSTK	VANLPLVSSTYDLVSSAYVSTK	VANLPLVSSTYDLVSSAYVSTK	VANLPLVSSTYDLVSSAYVSTK	VANLPLVSSTYDLVSSAYVSTK	NAASFKEVSDGVLTSSK	NAASFKEVSDGVLTSSK	VANLPLVSSTYDLVSSAYVSTK	VANLPLVSSTYDLVSSAYVSTK	VANLPLVSSTYDLVSSAYVSTK	VANLPLVSSTYDLVSSAYVSTK	VANLPLVSSTYDLVSSAYVSTK
PLIN3	Perilipin-3	2	4.80549	4.57666	437	21	QKAQETLQQLTSVLGLMESVK	QKAQETLQQLTSVLGLMESVK
PLS3	Plastin 3	3	1.90476	4.7619	630	12	AYFHLLNQIAPK	AYFHLLNQIAPK	AYFHLLNQIAPK
PLXNB2	Plexin B2	4	0.92291	2.17155	1842	17	YYDEIINALEEDPAAQK	YYDEIINALEEDPAAQK	YYDEIINALEEDPAAQK	YYDEIINALEEDPAAQK
PLXND1	Plexin D1	2	0.987013	1.03896	1925	19	KGFAELQTDMTDLTKELNR	KGFAELQTDMTDLTKELNR
PPIA	Peptidylprolyl isomerase A (cyclophilin A)	6	33.5366	36.5854	164	55	HTGPGILSMANAGPNTNGSQFFICTAK	HTGPGILSMANAGPNTNGSQFFICTAK	VKEGMNIVEAMER	SIYGEKFEDENFILK	SIYGEKFEDENFILK	SIYGEKFEDENFILK
PPP1CC	Protein phosphatase 1, catalytic subunit, gamma isozyme	5	5.57276	15.4799	323	18	TFTDCFNCLPIAAIVDEK	TFTDCFNCLPIAAIVDEK	TFTDCFNCLPIAAIVDEK	TFTDCFNCLPIAAIVDEK	TFTDCFNCLPIAAIVDEK
PPP2R1A	Protein phosphatase 2, regulatory subunit A, alpha	3	2.88625	5.09338	589	17	LNIISNLDCVNEVIGIR	LNIISNLDCVNEVIGIR	LNIISNLDCVNEVIGIR
PRDX1	Peroxiredoxin-1	5	8.54271	25.1256	199	17	KQGGLGPMNIPLISDPK	KQGGLGPMNIPLISDPK	KQGGLGPMNIPLISDPK	KQGGLGPMNIPLISDPK	KQGGLGPMNIPLISDPK
PRDX6	Peroxiredoxin-6	7	17.8571	31.25	224	40	GRDLAILLGMLDPVEKDDNNMPVTAR	GRDLAILLGMLDPVEKDDNNMPVTAR	DLAILLGMLDPVEK	DLAILLGMLDPVEK	DLAILLGMLDPVEK	DLAILLGMLDPVEK	DLAILLGMLDPVEK
PREP	Prolyl endopeptidase	2	2.89575	1.9305	1036	30	YVLLSIWEGCDPVNR	YVLLSIWEGCDPVNR
PRKAR2B	Protein kinase, cAMP-dependent, regulatory, type II, beta	1	3.84615	2.40385	416	16	HQPADLLEFALQHFTR
PRKCSH	Protein kinase C substrate 80K-H	2	4.9904	3.83877	521	26	VNDGVCDCCDGTDEYNSGTVCENTCR	VNDGVCDCCDGTDEYNSGTVCENTCR
PRSS3	Protease, serine, 3	4	7.72358	16.2602	246	19	YNEDLELEDAIHTAILTLK	YNEDLELEDAIHTAILTLK	YNEDLELEDAIHTAILTLK	YNEDLELEDAIHTAILTLK
PSMA2	Proteasome (prosome, macropain) subunit, alpha type, 2	4	8.11966	17.094	234	19	YNEDLELEDAIHTAILTLK	YNEDLELEDAIHTAILTLK	YNEDLELEDAIHTAILTLK	YNEDLELEDAIHTAILTLK
PSMA5	Proteasome (prosome, macropain) subunit, alpha type, 5	2	7.88382	8.29876	241	19	AIGSASEGAQSSLQEVYHK	AIGSASEGAQSSLQEVYHK
PSMC1	Proteasome (prosome, macropain) 26S subunit, ATPase, 1	1	3.40909	2.27273	440	15	TMLELLNQLDGFDSR
PSMC3	Proteasome (prosome, macropain) 26S subunit, ATPase, 3	4	4.29864	9.04977	442	19	TMLELLNQLDGFQPNTQVK	TMLELLNQLDGFQPNTQVK	TMLELLNQLDGFQPNTQVK	TMLELLNQLDGFQPNTQVK
PSMC4	Proteasome (prosome, macropain) 26S subunit, ATPase, 4	2	4.30622	4.78469	418	18	ENAPAIIFIDEIDAIATK	ENAPAIIFIDEIDAIATK
PSMD11	Proteasome (prosome, macropain) 26S subunit, non-ATPase, 11	1	3.08057	2.36967	422	13	DIQENDEEAVQVK
PSMD12	Proteasome (prosome, macropain) 26S subunit, non-ATPase, 12	7	5.48246	15.3509	456	25	LQEVIETLLSLEK	LQEVIETLLSLEK	LQEVIETLLSLEK	MEVDYSATVDQR	MEVDYSATVDQR	MEVDYSATVDQR	MEVDYSATVDQR
PSMD3	Proteasome (prosome, macropain) 26S subunit, non-ATPase, 3	2	7.16981	3.77358	530	38	AKPPPGGEQEPPPPAPQDVEMKEEAAAGSGSTGEGDGK	AKPPPGGEQEPPPPAPQDVEMKEEAAAGSGSTGEGDGK
PTMS	Parathymosin	6	10.8911	59.4059	101	11	SVEAAAELSAK	SVEAAAELSAK	SVEAAAELSAK	SVEAAAELSAK	SVEAAAELSAK	SVEAAAELSAK
RAB18	RAB18, member RAS oncogene family	2	14.0777	9.70874	206	29	TCDGVQCAFEELVEK	LDNWLNELETYCTR
RAB2A	RAB2A, member RAS oncogene family	1	7.54717	4.71698	212	16	IQEGVFDINNEANGIK
RAB31	RAB31, member RAS oncogene family	1	7.21649	5.15464	194	14	NAINIEELFQGISR
RAB34	RAB34, member RAS oncogene family	5	14.2857	19.305	259	37	CIASTYYRGAQAIIIVFNLNDVASLEHTKQWLTDALK	CIASTYYRGAQAIIIVFNLNDVASLEHTKQWLTDALK	CIASTYYRGAQAIIIVFNLNDVASLEHTKQWLTDALK	CIASTYYRGAQAIIIVFNLNDVASLEHTKQWLTDALK	CIASTYYRGAQAIIIVFNLNDVASLEHTKQWLTDALK
RAB7A	RAB7A, member RAS oncogene family	1	8.69565	4.83092	207	18	GADCCVLVFDVTAPNTFK
RANBP1	RAN binding protein 1	1	5.41872	4.92611	203	11	TLEEDEEELFK
RARS	Arginyl-tRNA synthetase	1	1.9697	1.51515	660	13	MLLCEAVAAVMAK
RBM15	RNA binding motif protein 15	1	1.76715	1.0395	962	17	AATSAVTAYEPLDSLDR
RHOA	Ras homolog gene family, member A	5	4.66321	25.9067	193	9	TCLLIVFSK	TCLLIVFSK	TCLLIVFSK	TCLLIVFSK	TCLLIVFSK
RICTOR	RPTOR independent companion of MTOR, complex 2	3	0.87822	1.75644	1708	15	ENLDWDWNLIGTILK	ENLDWDWNLIGTILK	ENLDWDWNLIGTILK
RNH1	Ribonuclease/angiogenin inhibitor 1	2	7.7193	7.01754	285	22	TNELGDGGVGLVLQGLQNPTCK	TNELGDGGVGLVLQGLQNPTCK
RPL12	Ribosomal protein L12	2	9.69697	12.1212	165	16	EILGTAQSVGCNVDGR	EILGTAQSVGCNVDGR
RPL23	Ribosomal protein L23	3	14.2857	21.4286	140	20	ISLGLPVGAVINCADNTGAK	ISLGLPVGAVINCADNTGAK	ISLGLPVGAVINCADNTGAK
RPLP2	Ribosomal protein, large, P2	2	16.5217	17.3913	115	19	YVASYLLAALGGNSSPSAK	YVASYLLAALGGNSSPSAK
RPS5	Ribosomal protein S5	2	7.35294	9.80392	204	15	TIAECLADELINAAK	TIAECLADELINAAK
RRBP1	Ribosome binding protein 1 homolog 180kDa (dog)	20	3.11526	12.4611	1605	50	LREAEETQNSLQAECDQYR	LREAEETQNSLQAECDQYR	LLATEQEDAAVAK	LLATEQEDAAVAK	VEPAVSSIVNSIQVLASK	VEPAVSSIVNSIQVLASK	VEPAVSSIVNSIQVLASK	VEPAVSSIVNSIQVLASK	VEPAVSSIVNSIQVLASK	VEPAVSSIVNSIQVLASK	VEPAVSSIVNSIQVLASK	VEPAVSSIVNSIQVLASK	VEPAVSSIVNSIQVLASK	VEPAVSSIVNSIQVLASK	VEPAVSSIVNSIQVLASK	VEPAVSSIVNSIQVLASK	VEPAVSSIVNSIQVLASK	VEPAVSSIVNSIQVLASK	VEPAVSSIVNSIQVLASK	VEPAVSSIVNSIQVLASK
S100A10	S100 calcium binding protein A10	1	17.5258	10.3093	97	17	EFPGFLENQKDPLAVDK
S100A11	S100 calcium binding protein A11	10	64.2857	102.041	98	63	KLDLNCDGQLDFQEFLNLIGGLAIACHDSFIQTSQK	KLDLNCDGQLDFQEFLNLIGGLAIACHDSFIQTSQK	TEFLSFMNTELAAFTK	TEFLSFMNTELAAFTK	TEFLSFMNTELAAFTK	TEFLSFMNTELAAFTK	TEFLSFMNTELAAFTK	CIESLIAVFQK	CIESLIAVFQK	CIESLIAVFQK
S100A6	S100 calcium binding protein A6	4	38.2022	44.9438	89	34	LMDDLDRNKDQEVNFQEYVAFLGALALIYNEALK	DQEVNFQEYVAFLGALALIYNEALK	DQEVNFQEYVAFLGALALIYNEALK	NKDQEVNFQEYVAFLGALALIYNEALK
SEMA4C	Sema domain, immunoglobulin domain (Ig), transmembrane domain (TM) and short cytoplasmic domain, (semaphorin) 4C	1	1.91847	1.19904	834	16	GGSGHPLPELADELRR
2002-09-01	Septin 2	2	4.70914	5.54017	361	17	ASIPFSVVGSNQLIEAK	ASIPFSVVGSNQLIEAK
SERPINH1	Serpin peptidase inhibitor, clade H (heat shock protein 47), member 1, (collagen binding protein 1)	2	3.59712	4.79616	417	15	LRDEEVHTGLGELLR	LRDEEVHTGLGELLR
SET	SET nuclear oncogene	7	3.46021	24.2215	289	10	VEVTEFEDIK	VEVTEFEDIK	VEVTEFEDIK	VEVTEFEDIK	VEVTEFEDIK	VEVTEFEDIK	VEVTEFEDIK
SLC25A19	Solute carrier family 25 (mitochondrial thiamine pyrophosphate carrier), member 19	6	5.66038	18.8679	318	18	YHGIFQAAKQILQEEGPR	YHGIFQAAKQILQEEGPR	YHGIFQAAKQILQEEGPR	YHGIFQAAKQILQEEGPR	YHGIFQAAKQILQEEGPR	YHGIFQAAKQILQEEGPR
SLC7A14	Solute carrier family 7 (cationic amino acid transporter, y+ system), member 14	2	4.66926	2.59403	771	36	VQWGAAWYAMHSRILRTKPVESMLEGTGTTSAHGTK	VQWGAAWYAMHSRILRTKPVESMLEGTGTTSAHGTK
SOD1	Superoxide dismutase 1, soluble	1	7.14286	6.49351	154	11	DGVANVSIEDR
SPTAN1	Spectrin, alpha, non-erythrocytic 1 (alpha-fodrin)	10	0.768608	4.04531	2472	19	IAALQAFADQLIAVDHYAK	IAALQAFADQLIAVDHYAK	IAALQAFADQLIAVDHYAK	IAALQAFADQLIAVDHYAK	IAALQAFADQLIAVDHYAK	IAALQAFADQLIAVDHYAK	IAALQAFADQLIAVDHYAK	IAALQAFADQLIAVDHYAK	IAALQAFADQLIAVDHYAK	IAALQAFADQLIAVDHYAK
STAT1	Signal transducer and activator of transcription 1, 91kDa	2	2.26969	2.67023	749	17	FNQAQEGNIQNTVMLDK	FNQAQEGNIQNTVMLDK
STAT3	Signal transducer and activator of transcription 3 (acute-phase response factor)	3	3.37662	3.8961	770	26	LLQTAATAAQQGGQANHPTAAVVTEK	LLQTAATAAQQGGQANHPTAAVVTEK	LLQTAATAAQQGGQANHPTAAVVTEK
STIP1	Stress-induced-phosphoprotein 1	1	3.49908	1.84162	543	19	ALSAGNIDDALQCYSEAIK
SYTL2	Synaptotagmin-like 2	2	1.68421	2.10526	950	16	ENEGKNTEYFGTQVIK	ENEGKNTEYFGTQVIK
TARS	Threonyl-tRNA synthetase	1	1.80055	1.38504	722	13	GAYIYNTLMEFIR
THSD1	Thrombospondin, type I, domain containing 1	2	1.88014	2.35018	851	16	QSRPFRERSLSALTPR	QSRPFRERSLSALTPR
TKT	Transketolase	1	3.04976	1.60514	623	19	ILATPPQEDAPSVDIANIR
TLN1	Talin 1	12	3.18772	4.72255	2541	81	GVGAAATAVTQALNELLQHVK	GVGAAATAVTQALNELLQHVK	VSQMAQYFEPLTLAAVGAASK	VSQMAQYFEPLTLAAVGAASK	LAQAAQSSVATITR	LAQAAQSSVATITR	AVAEQIPLLVQGVR	AVAEQIPLLVQGVR	AVAEQIPLLVQGVR	GLAGAVSELLR	GLAGAVSELLR	GLAGAVSELLR
TPI1	Triosephosphate isomerase 1	10	29.7189	40.1606	249	74	VVLAYEPVWAIGTGK	VSHALAEGLGVIACIGEK	VTNGAFTGEISPGMIK	DLGATWVVLGHSER	VTNGAFTGEISPGMIK	VVLAYEPVWAIGTGK	VSHALAEGLGVIACIGEK	VTNGAFTGEISPGMIK	DLGATWVVLGHSER	VTNGAFTGEISPGMIK
TPM4	Tropomyosin 4	2	8.06452	8.06452	248	20	EENVGLHQTLDQTLNELNCI	AQEQLATALQNLEEAEKAADESER
TPT1	Tumor protein, translationally-controlled 1	1	8.13953	5.81395	172	14	DLISHDELFSDIYK
TTN	Titin	4	0.0454378	0.113594	35213	16	VGDDAWIKDTTGTALR	VGDDAWIKDTTGTALR	VGDDAWIKDTTGTALR	VGDDAWIKDTTGTALR
TUBA1B	Tubulin, alpha 1b	100	42.1286	221.729	451	190	TIGGGDDSFNTFFSETGAGK	TIGGGDDSFNTFFSETGAGK	TIGGGDDSFNTFFSETGAGK	TIGGGDDSFNTFFSETGAGK	AYHEQLSVAEITNACFEPANQMVK	AYHEQLSVAEITNACFEPANQMVK	AYHEQLSVAEITNACFEPANQMVK	AYHEQLSVAEITNACFEPANQMVK	AYHEQLSVAEITNACFEPANQMVK	AVCMLSNTTAIAEAWAR	AVCMLSNTTAIAEAWAR	AVCMLSNTTAIAEAWAR	AVCMLSNTTAIAEAWAR	AVCMLSNTTAIAEAWAR	AVCMLSNTTAIAEAWAR	AVCMLSNTTAIAEAWAR	AVCMLSNTTAIAEAWAR	AVCMLSNTTAIAEAWAR	TIGGGDDSFNTFFSETGAGK	TIGGGDDSFNTFFSETGAGK	TIGGGDDSFNTFFSETGAGK	TIGGGDDSFNTFFSETGAGK	VGINYQPPTVVPGGDLAK	VGINYQPPTVVPGGDLAK	VGINYQPPTVVPGGDLAK	VGINYQPPTVVPGGDLAK	VGINYQPPTVVPGGDLAK	VGINYQPPTVVPGGDLAK	VGINYQPPTVVPGGDLAK	VGINYQPPTVVPGGDLAK	VGINYQPPTVVPGGDLAK	AVFVDLEPTVIDEVR	AVFVDLEPTVIDEVR	AVFVDLEPTVIDEVR	AVFVDLEPTVIDEVR	IHFPLATYAPVISAEK	IHFPLATYAPVISAEK	IHFPLATYAPVISAEK	IHFPLATYAPVISAEK	IHFPLATYAPVISAEK	IHFPLATYAPVISAEK	IHFPLATYAPVISAEK	IHFPLATYAPVISAEK
TUBB	Tubulin, beta	62	19.9557	137.472	451	90	GHYTEGAELVDSVLDVVR	GHYTEGAELVDSVLDVVR	GHYTEGAELVDSVLDVVR	GHYTEGAELVDSVLDVVR	GHYTEGAELVDSVLDVVR	GHYTEGAELVDSVLDVVR	GHYTEGAELVDSVLDVVRK	GHYTEGAELVDSVLDVVRK	GHYTEGAELVDSVLDVVRK	GHYTEGAELVDSVLDVVRK	GHYTEGAELVDSVLDVVRK	GHYTEGAELVDSVLDVVRK	GHYTEGAELVDSVLDVVR	GHYTEGAELVDSVLDVVR	GHYTEGAELVDSVLDVVR	GHYTEGAELVDSVLDVVR	GHYTEGAELVDSVLDVVR	GHYTEGAELVDSVLDVVR	GHYTEGAELVDSVLDVVR	GHYTEGAELVDSVLDVVR	GHYTEGAELVDSVLDVVR	GHYTEGAELVDSVLDVVR	GHYTEGAELVDSVLDVVR	GHYTEGAELVDSVLDVVR	GHYTEGAELVDSVLDVVR	GHYTEGAELVDSVLDVVR	GHYTEGAELVDSVLDVVR	GHYTEGAELVDSVLDVVR	GHYTEGAELVDSVLDVVR	GHYTEGAELVDSVLDVVR	ISEQFTAMFR	ISEQFTAMFR	ISEQFTAMFR	ISEQFTAMFR	ISEQFTAMFR	ISEQFTAMFR	ISEQFTAMFR	GHYTEGAELVDSVLDVVRK	GHYTEGAELVDSVLDVVRK	GHYTEGAELVDSVLDVVRK	GHYTEGAELVDSVLDVVRK	GHYTEGAELVDSVLDVVRK	GHYTEGAELVDSVLDVVRK
TWF1	Twinfilin, actin-binding protein, homolog 1 (Drosophila)	2	3.71429	5.71429	350	13	INEVQTDVSVDTK	INEVQTDVSVDTK
TXN	Thioredoxin	1	26.6667	9.52381	105	28	EAFQEALAAAGDKLVVVDFSATWCGPCK
UAP1L1	UDP-N-acteylglucosamine pyrophosphorylase 1-like 1	3	3.94477	5.91716	507	20	LADPVFIGFCVLQGADCGAK	LADPVFIGFCVLQGADCGAK	LADPVFIGFCVLQGADCGAK
UBA1	Ubiquitin-like modifier activating enzyme 1	2	3.40265	1.89036	1058	36	AAVASLLQSVQVPEFTPK	SLPASLVEPDFVMTDFAK
UBE2V1	Ubiquitin-conjugating enzyme E2 variant 1	3	10.8844	20.4082	147	16	VNMSGVSSSNGVVDPR	VNMSGVSSSNGVVDPR	VNMSGVSSSNGVVDPR
UBQLN1	Ubiquilin 1	4	2.57732	6.87285	582	15	QLIMANPQMQQLIQR	QLIMANPQMQQLIQR	QLIMANPQMQQLIQR	QLIMANPQMQQLIQR
UCHL3	Ubiquitin carboxyl-terminal hydrolase isozyme L3	3	7.82609	13.0435	230	18	VTVPLMGAISDLCEALSK	VTVPLMGAISDLCEALSK	VTVPLMGAISDLCEALSK
USP14	Ubiquitin specific peptidase 14	2	4.86815	4.0568	493	24	LEAIEDDSGRETDSSSAPAVTPSK	LEAIEDDSGRETDSSSAPAVTPSK
USP4	Ubiquitin specific peptidase 4	3	1.8711	3.1185	962	18	VTVPLMGAISDLCEALSK	VTVPLMGAISDLCEALSK	VTVPLMGAISDLCEALSK
UTS2	Urotensin 2	1	14.6341	8.13008	123	18	GSMRKAFAGQNSNTVLSR
VAT1	Vesicle amine transport protein 1 homolog (T. californica)	2	8.62069	4.92611	406	35	GVDIVMDPLGGSDTAK	LQSRPAVPPAPGPGQLTLR
VAX2	Ventral anterior homeobox 2	1	5.82192	3.42466	292	17	RASSSASEAFATSNVLR
VCL	Vinculin	3	4.12758	2.81426	1066	44	VAMANIQPQMLVAGATSIAR	ALASQLQDSLKDLK	MSAEINEIIR
VCP	Valosin containing protein	5	5.95533	6.20347	806	48	NAPAIIFIDELDAIAPKR	NAPAIIFIDELDAIAPK	IVSQLLTLMDGLK	NAPAIIFIDELDAIAPK	QAAPCVLFFDELDSIAK
VIM	Vimentin	2	5.15021	4.29185	466	24	LQDEIQNMKEEMAR	ILLAELEQLK
WDR1	WD repeat domain 1	2	3.13531	3.30033	606	19	LATGSDDNCAAFFEGPPFK	LATGSDDNCAAFFEGPPFK
XDH	Xanthine dehydrogenase	7	3.97004	5.24345	1335	53	SVASIGGNIITASPISDLNPVLMASR	SVASIGGNIITASPISDLNPVLMASR	CWDECIASSQYQAR	CWDECIASSQYQAR	NADPETTLLVYLR	NADPETTLLVYLR	NADPETTLLVYLR
YWHAE	Tyrosine 3-monooxygenase/tryptophan 5-monooxygenase activation protein, epsilon polypeptide	2	9.41176	7.84314	255	24	LICCDILDVLDKHLIPAANTGESK	LICCDILDVLDKHLIPAANTGESK
YWHAG	Tyrosine 3-monooxygenase/tryptophan 5-monooxygenase activation protein, gamma polypeptide	1	5.66802	4.04858	247	14	NVTELNEPLSNEER
YWHAQ	Tyrosine 3-monooxygenase/tryptophan 5-monooxygenase activation protein, theta polypeptide	4	6.53061	16.3265	245	16	LAEQAERYDDMATCMK	LAEQAERYDDMATCMK	LAEQAERYDDMATCMK	LAEQAERYDDMATCMK
YWHAZ	Tyrosine 3-monooxygenase/tryptophan 5-monooxygenase activation protein, zeta polypeptide	1	7.34694	4.08163	245	18	GIVDQSQQAYQEAFEISK
ZFP91	Zinc finger protein 91 homolog (mouse)	2	5.41958	3.4965	572	31	SSPSNRPPDGPGHQPAAAKPPSPAQGKKSPR	SSPSNRPPDGPGHQPAAAKPPSPAQGKKSPR
*Spectral counts adjusted to protein length (per 1000 amino acids, -AA-)
[truncated: 255 more columns]
