# Supplementary material for: Localization, traffic and function of Rab34 in adipocyte lipid and endocrine functions
Source: J Biomed Sci. 2024 Jan 5;31:2. doi: 10.1186/s12929-023-00990-8 (PMC10770960; doi:10.1186/s12929-023-00990-8)
Supplement: Supplementary file 5 — Additional file 5. Proteins found (20) in our Bio-ID of Rab34 study, belonging to the “Metabolism of lipids” pathway of Reactome database. [file 12929_2023_990_MOESM5_ESM.xlsx]

## Sheet: BioID of c-Myc-BirA-Rab34
Additional file 5. Proteins found (20) in our Bio-ID of Rab34 study, belonging to the "Metabolism of lipids" pathway of Reactome database.
Protein name	Common name	Peptides	%Seq. Coverage	*Adjusted score	Length (AA)	Seq. Coverage	Peptide #1	Peptide #2	Peptide #3	Peptide #4	Peptide #5	Peptide #6	Peptide #7	Peptide #8	Peptide #9	Peptide #10	Peptide #11	Peptide #12	Peptide #13	Peptide #14	Peptide #15	Peptide #16	Peptide #17	Peptide #18	Peptide #19	Peptide #20	Peptide #21	Peptide #22	Peptide #23	Peptide #24	Peptide #25	Peptide #26	Peptide #27	Peptide #28	Peptide #29	Peptide #30	Peptide #31	Peptide #32
PLIN1	Perilipin-1	3	8.51064	5.80271	517	44	GVTDNVVDTVVHYVPLPR	AMSLSDALK	VLGATLAGCELALGMAK
GPD1L	Glycerol-3-phosphate dehydrogenase 1-like protein	5	8.54701	14.245	351	30	NIVAVGAGFCDGLR	ELLQTPNFR	ELLQTPNFR	LISDIIR	NIVAVGAGFCDGLR
PLIN2	Perilipin-2	4	13.4118	9.41176	425	57	HLGVMAGDIYSVFR	LPILNQPTSEIVASAR	DSVASTVSGVVDK	LEPQIAVANTYACK
PPT1	Palmitoyl-protein thioesterase 1	4	21.2418	13.0719	306	65	CPTPPMMTLISVGGQHQGVFGLPR	EIPGIYVLSLEIGK	ETIPLQESTLYTEDR	EWFTAHIIPFLK
SHIP2	Phosphatidylinositol 3,4,5-trisphosphate 5-phosphatase 2	5	4.13683	3.97772	1257	52	SMIGSTAQQFLTFLSHR	LLQQQSLPQTGEQELESLVLK	EFEPLLR	EFEPLLR	GLEILSK
VAC14	Protein VAC14 homolog	6	11.509	7.67263	782	90	FDLVSFIPLLR	GAVLPHFNVLFDGLSK	VMLPYSSGILTAVLPCLAYDDR	DFVAQNNTMQIK	FMINLLQTFSSER	MNPEKDFAPLTPNIVR
ARF3	ADP-ribosylation factor 3	32	75.1381	176.796	181	136	DAVLLVFANK	MLAEDELR	NISFTVWDVGGQDK	QDLPNAMNAAEITDK	QDLPNAMNAAEITDKLGLHSLR	LGLHSLR	DAVLLVFANK	HYFQNTQGLIFVVDSNDRER	IFGNLLK	ILMVGLDAAGK	ILMVGLDAAGK	ILMVGLDAAGK	ILMVGLDAAGK	LGEIVTTIPTIGFNVETVEYK	LGEIVTTIPTIGFNVETVEYK	LGEIVTTIPTIGFNVETVEYK	LGEIVTTIPTIGFNVETVEYK	LGEIVTTIPTIGFNVETVEYK	LGEIVTTIPTIGFNVETVEYK	LKLGEIVTTIPTIGFNVETVEYK	LKLGEIVTTIPTIGFNVETVEYK	LKLGEIVTTIPTIGFNVETVEYK	MLAEDELR	MLAEDELR	NISFTVWDVGGQDK	NISFTVWDVGGQDK	QDLPNAMNAAEITDK	QDLPNAMNAAEITDK	QDLPNAMNAAEITDK	TTILYK	TTILYK	TTILYK
ASAH1	Acid ceramidase	3	9.39086	7.61421	394	37	LPGMIGSLPDPFGEEMR	LTVFTTLMDVTK	NTLFIDDR
HACD2	Very-long-chain (3R)-3-hydroxyacyl-CoA dehydratase 2	3	14.1732	11.811	254	36	VLSHTEEHKKFE	QAGLYSISLPNK	VLSHTEEHKKFE
SUMF2	Sulfatase-modifying factor 2	4	13.961	12.987	308	43	EVTVKPFAIDIFPVTNK	MGNTPDSASDNLGFR	FLMGTDAPDGR	FLMGTDAPDGR
GDPD1	Lysophospholipase D GDPD1	3	14.0127	9.55414	314	44	EVFEAFPETPINIDIK	AFDLGATGVMTDYPTK	STGVNVNVSDLK
CHPT1	Cholinephosphotransferase 1	1	3.01508	2.51256	398	12	ALGEPLSAAQLR
FITM2	Fat storage-inducing transmembrane protein 2	2	8.77863	7.63359	262	23	ELSPLPESYLSNKR	GTLVRATVR
ACOX3	Peroxisomal acyl-coenzyme A oxidase 3	1	2.28571	1.42857	700	16	ILPYLAAAYALDHFSK
PPM1L	Protein phosphatase 1L	2	3.61111	5.55556	360	13	LGGLDVLEAEFSK	LEAEFSK
FABP5	Fatty acid-binding protein 5, epidermal	1	6.66667	7.40741	135	9	ELGVGLALR
FIG4	Polyphosphoinositide phosphatase	2	1.32304	2.20507	907	12	FGSPIIILNLVK	ILNLVK
FABP4	Fatty acid-binding protein 4, adipocyte	3	27.2727	22.7273	132	36	LVSSENFDDYMK	EVGVGFATR	SIITLDGGALVQVQK
PLD3	Phospholipase D3	3	6.35246	6.14754	488	31	LFVVPTDESQAR	SQLEAVFLR	FWPAIDDGLR
CERS2	Ceramide synthase 2	3	11.8421	7.89474	380	45	AGTLIMALHDASDYLLESAK	QVEVDLLSR	APPNATLEHFYQTSGK
*Spectral counts adjusted to protein length (per 1000 amino acids, -AA-)

## Sheet: IP of GFP-Rab34
Additional file 5. Proteins found (33) in our IP of Rab34 study, belonging to the "Metabolism of lipids" pathway of Reactome database.
Protein name	Common name	Peptides	%Seq. Coverage	*Adjusted score	Length (AA)	Seq. Coverage	Peptide #1	Peptide #2	Peptide #3	Peptide #4	Peptide #5	Peptide #6	Peptide #7	Peptide #8	Peptide #9	Peptide #10	Peptide #11
TECR	Very-long-chain enoyl-CoA reductase	2	5.84416	6.49351	308	18	HYEVEIR	VEPQATISEIK
CAV1	Caveolin-1	3	15.7303	16.8539	178	28	ASFTTFTVTK	EIDLVNRDPK	HLNDDVVK
VAPB	Vesicle-associated membrane protein-associated protein B	3	15.6379	12.3457	243	38	GPFTDVVTTNLK	SLTSPLDDTEVK	VEQVLSLEPQHELK
VAPA	Vesicle-associated membrane protein-associated protein A	2	10.4418	8.03213	249	26	HEQILVLDPPSDLK	PHSVSLNDTETR
ACADM	Medium-chain specific acyl-CoA dehydrogenase	6	15.4394	14.2518	421	65	EEIIPVAPEYDK	ENVLIGEGAGFK	GIAFEDVR	IYQIYEGTAQIQR	NTYYASIAK	SGEYPFPLIK
AKR1B1	Aldo-keto reductase family 1 member B1	1	2.8481	3.16456	316	9	EVGVALQEK
ACAT1	Acetyl-CoA acetyltransferase	4	11.0849	9.43396	424	47	FASEITPITISVK	GATPYGGVK	LGTAAIQGAIEK	QEQDTYALSSYTR
ACADL	Long-chain specific acyl-CoA dehydrogenase	5	16.5116	11.6279	430	71	AQDTAELFFEDVR	AQDTAELFFEDVRLPANALLGEENK	IFSSEHDIFR	LPANALLGEENK	QGLLGINIAEK
FABP5	Fatty acid-binding protein 5, epidermal	2	14.8148	14.8148	135	20	ELGVGLALR	TTVFSCNLGEK
PSAP	Prosaposin	2	3.86847	3.86847	517	20	EEILAALEK	TVVTEAGNLLK
ACADVL	Very long-chain specific acyl-CoA dehydrogenase	9	16.1585	13.7195	656	106	DFQIEAAISK	ELVGPVAR	FFEEVNDPAK	GIVNEQFLLQR	ITAFVVER	SFGGVTHGLPEK	SGELAVQALDQFATVVEAK	SLSEGYPTAQHEK	VPSENVLGEVGDGFK
ALDH3A2	Aldehyde dehydrogenase family 3 member A2	1	2.47934	2.06612	484	12	EILAAIAADLSK
ACLY	ATP-citrate synthase	1	1.5582	0.91659	1091	17	QHFPATPLLDYALEVEK
ACSL1	Long-chain-fatty-acid--CoA ligase 1	10	15.4506	14.3062	699	108	AILDDLLK	GIAVHPELFSIDNGLLTPTLK	IENIYLR	IFGQANTSLK	IGFFQGDIR	LAQGEYIAPEK	LLLEGVENK	LLVYYYDDVR	SQIDELYATIK	VLQPTIFPVVPR
ACOT7	Cytosolic acyl coenzyme A thioester hydrolase	1	2.88714	2.62467	381	11	VLEVPPIVYLR
FABP4	Fatty acid-binding protein 4, adipocyte	4	28.7879	30.303	132	38	EVGVGFATR	LGVEFDEITADDR	LGVEFDEITADDRK	SIITLDGGALVQVQK
KPNB1	Karyopherin (importin) beta 1	4	6.16438	4.56621	876	54	AAVENLPTFLVELSR	GALQYLVPILTQTLTK	LAATNALLNSLEFTK	VAAGLQIK
PLIN1	Perilipin-1	11	25.7253	21.2766	517	133	AQYSQLR	ETAEYAANTR	EVTALPNPR	GLDHLEEK	GPTLLDGDLPEQENVLQR	GVTDNVVDTVVHYVPLPR	GVTDNVVDTVVHYVPLPR	LASGGADLALGSIEK	LSTQFTAANELACR	NSISVPIASTSDK	VVEFLLPPDK
ACOT13	Acyl-coenzyme A thioesterase 13	2	15.7143	14.2857	140	22	TLAFASVDLTNK	VTLVSAAPEK
HSD17B4	Peroxisomal multifunctional enzyme type 2	3	4.7619	4.08163	735	35	AYALAFAER	DATSLNQAALYR	GALVIVNDLGGDFK
ALB	Albumin	1	2.13816	1.64474	608	13	LGEYGFQNAILVR
HSD17B12	Very-long-chain 3-oxoacyl-CoA reductase	3	9.9359	9.61538	312	31	AYAEELAK	LNQVSNNIK	TIAVDFSLDDIYDK
ACSF2	Medium-chain acyl-CoA ligase ACSF2	4	7.80488	6.50407	615	48	EQNLAQLR	GGENIYPAELEDFFLK	TQQYYDILK	YIVFVEGYPLTISGK
CD36	Platelet glycoprotein 4	4	10.5932	8.47458	472	50	EVVLEEGTTAFK	SIYAVFGSEIDLK	TYLDVEPITGFTLQFAK	VAIIESYK
CPNE1	Copine-1	1	1.6791	1.86567	536	9	FGIYDIDNK
OXCT1	Succinyl-CoA:3-ketoacid coenzyme A transferase 1	6	21.3462	11.5385	520	111	AAGTTVVEVEEIVDIGSFAPEDIHIPK	DEADADLINAGK	DLTAVSNNAGVDNFGLGLLLR	EFNGQHFILEEAITGDFALVK	FYTDPVEAVK	QFLSGELEVELTPQGTLAER
SCP2	Sterol carrier protein 2	3	4.93601	5.48446	547	27	GSVLPNSDK	IGGIFAFK	LQNLQLQPGK
ECI2	Enoyl-CoA delta isomerase 2	2	8.4399	5.11509	391	33	DILVTSEDGITK	QNYVDLVSSLSSSSEAPSQGK
GBA	Lysosomal acid glucosylceramidase	1	2.42537	1.86567	536	13	TGTGLLLTLQPEK
HADHA	Trifunctional enzyme subunit alpha	10	14.4168	13.1062	763	110	AGLEQGSDAGYLAESQK	DSIFSNLIGQLDYK	FGELALTK	FGGGSVELLK	FVDLYGAQK	GFYIYQEGSK	ILQEGVDPK	PEVSSDEDVQYR	TVLGVPEVLLGILPGAGGTQR	TVLGVPEVLLGILPGAGGTQR
THRAP3	Thyroid hormone receptor-associated protein 3	1	1.36698	1.05152	951	13	EQTFSGGTSQDIK
HADHB	Trifunctional enzyme subunit beta	7	16	14.7368	475	76	AQDEGHLSDIVPFK	DFIYVSQDPK	DQLLLGPTYATPK	EAALGAGFSDK	IPFLLSGTSYK	NIVVVEGVR	VGSPPLEK
DECR1	2,4-dienoyl-CoA reductase [(3E)-enoyl-CoA-producing]	3	12.5373	8.95522	335	42	FNIIQPGPIK	TITDIVLNGTAYVTLEIGK	VAFITGGGTGLGK
*Spectral counts adjusted to protein length (per 1000 amino acids, -AA-)

## Sheet: LD proteome
Additional file 5. Proteins found (8) in our LD proteome study (Guzmán-Ruiz et al., 2020), belonging to the "Metabolism of lipids" pathway of Reactome database.
Protein name	Common name	Peptides	%Seq. Coverage	*Adjusted score	Length (AA)	Seq. Coverage	Peptide #1	Peptide #2	Peptide #3	Peptie #4	Peptide #5
ME1	Malic enzyme 1, NADP(+)-dependent	4	3.14685	6.99301	572	18	AIFASGSPFDPVTLPDGR	AIFASGSPFDPVTLPDGR	AIFASGSPFDPVTLPDGR	AIFASGSPFDPVTLPDGR
NR1H3	Nuclear receptor subfamily 1, group H, member 3	3	3.82022	6.74157	445	17	LKRQEEEQAQATSVSPR	LKRQEEEQAQATSVSPR	LKRQEEEQAQATSVSPR
MOGAT1	Monoacylglycerol O-acyltransferase 1	1	10.4478	2.98507	335	35	LIYTVVGRPIPVQQTLNPTSEQIEELHQTYLEELK
FABP5	Fatty acid-binding protein 5, epidermal	3	19.2593	22.2222	135	26	MIVECVMNNATCTR	LMESHGFEEYMK	LMESHGFEEYMK
PPP1CC	Protein phosphatase 1, catalytic subunit, gamma isozyme	5	5.57276	15.4799	323	18	TFTDCFNCLPIAAIVDEK	TFTDCFNCLPIAAIVDEK	TFTDCFNCLPIAAIVDEK	TFTDCFNCLPIAAIVDEK	TFTDCFNCLPIAAIVDEK
FABP4	Fatty acid-binding protein 4, adipocyte	4	31.0606	30.303	132	41	SIITLDGGALVQVQK	DGDKLVVECVMK	LGVEFDEITADDRK	LGVEFDEITADDRK
ARF1	ADP-ribosylation factor 1	2	9.94475	11.0497	181	18	MLAEDELRDAVLLVFANK	MLAEDELRDAVLLVFANK
PLIN1	Perilipin-1	1	3.48162	1.93424	517	18	GVTDNVVDTVVHYVPLPR
*Spectral counts adjusted to protein length (per 1000 amino acids, -AA-)
