# Supplementary material for: Localization, traffic and function of Rab34 in adipocyte lipid and endocrine functions
Source: J Biomed Sci. 2024 Jan 5;31:2. doi: 10.1186/s12929-023-00990-8 (PMC10770960; doi:10.1186/s12929-023-00990-8)
Supplement: Supplementary file 6 — Additional file 6. Proteins found (7) in our BioID of c-Myc-BirA-Rab34 study, belonging to the “Protein ubiquitination” and “Deubiquitination” pathways of Reactome database. [file 12929_2023_990_MOESM6_ESM.xlsx]

## Sheet: BioID of Rab34
Additional file 6. Proteins found (7) in our BioID of c-Myc-BirA-Rab34 study, belonging to the "Protein ubiquitination" & "Deubiquitination" pathways of Reactome database.
Protein name	Common name	Peptides	%Seq. Coverage	*Adjusted score	Length (AA)	Seq. Coverage	Peptide #1	Peptide #2	Peptide #3	Peptide #4	Peptide #5	Peptide #6
UBA1	Ubiquitin-like modifier activating enzyme 1	3	3.11909	2.83554	1058	33	NEEDATELVGLAQAVNAR	LVVADTR	AIGCELLK
DERL1	Derlin-1	5	18.7251	19.9203	251	47	NFLSTPQFLYR	YWFAATVAVPLIGK	GGVSGFGVPPASMR	SDIGDWFR	YWFAATVAVPLIGK
PEX5	Peroxin-5	2	5.47731	3.12989	639	35	DLSALLAMFGLPQ	LEEGDLPNAVLLFEAAVQQDPK
UCHL3	Ubiquitin carboxyl-terminal hydrolase isozyme L3	1	3.91304	4.34783	230	9	FLENYDAIR
SNX3	Sorting nexin-3	6	16.6667	37.037	162	27	TNLPIFK	VVVPPLPGK	VAGHPLAQNER	VAGHPLAQNER	VAGHPLAQNER	VVVPPLPGK
FACE2	Farnesylated proteins-converting enzyme 2	1	4.25532	3.03951	329	14	NQVIAPLTEELVFR
RIPK2	Receptor-interacting serine/threonine-protein kinase 2	3	8.16327	5.56586	539	44	GSERPPIGIAQQWIQSK	TQNILLDNEFHVK	GFLSGAPQDCSSLK
*Spectral counts adjusted to protein length (per 1000 amino acids, -AA-)

## Sheet: IP of GFP-Rab34
Additional file 6. Proteins found (30) in our IP of GFP-Rab34 study, belonging to the "Protein ubiquitination" and "Deubiquitination" pathways of Reactome database.
Protein name	Common name	Peptides	%Seq. Coverage	*Adjusted score	Length (AA)	Seq. Coverage	Peptide #1	Peptide #2	Peptide #3	Peptide #4	Peptide #5	Peptide #6	Peptide #7	Peptide #8	Peptide #9
UBE2N	Ubiquitin Conjugating Enzyme E2 N	1	7.23684	6.57895	152	11	TNEAQAIETAR
RPS27A	Ribosomal Protein S27a	4	27.5641	25.641	156	43	EGIPPDQQR	ESTLHLVLR	TITLEVEPSDTIENVK	TLSDYNIQK
UBA1	Ubiquitin-like modifier activating enzyme 1	1	1.41777	0.94518	1058	15	LAGTQPLEVLEAVQR
H2BC12	H2B Clustered Histone 12	5	36.5079	39.6825	126	46	EIQTAVR	ESYSVYVYK	KESYSVYVYK	LLLPGELAK	QVHPDTGISSK
UBE2L3	Ubiquitin Conjugating Enzyme E2 L3	1	5.84416	6.49351	154	9	IYHPNIDEK
ISG15	ISG15 ubiquitin-like modifier	2	16.7702	12.4224	161	27	ELLGEYGLK	GHSNIYEVFLTQTVDTLK
VDAC3	Voltage Dependent Anion Channel 3	2	8.48057	7.06714	283	24	LSQNNFALGYK	LTLDTIFVPNTGK
VDAC2	Voltage Dependent Anion Channel 2	5	17.2881	16.9492	295	51	GFGFGLVK	LTFDTTFSPNTGK	LTLSALVDGK	SNFAVGYR	YQLDPTASISAK
VDAC1	Voltage Dependent Anion Channel 1	9	41.5541	30.4054	296	123	GYGFGLIK	LTFDSSFSPNTGK	LTLSALLDGK	SENGLEFTSSGSANTETTK	TDEFQLHTNVNDGTEFGGSIYQK	VNNSSLIGLGYTQTLK	VTQSNFAVGYK	WTEYGLTFTEK	YQVDPDACFSAK
PSMD2	Proteasome (prosome, macropain) 26S subunit, non-ATPase, 2	2	2.09251	2.20264	908	19	LNILDTLSK	YLYSSEDYIK
PSMB2	Proteasome (prosome, macropain) subunit, beta type, 2	1	7.46269	4.97512	201	15	NGYELSPTAAANFTR
PSMB4	Proteasome (prosome, macropain) subunit, beta type, 4	1	3.78788	3.78788	264	10	QPVLSQTEAR
PSMB7	Proteasome (prosome, macropain) subunit, beta type, 7	1	3.61011	3.61011	277	10	DGIVLGADTR
PSMB6	Proteasome (prosome, macropain) subunit, beta type, 6	1	4.20168	4.20168	238	10	QVLLGDQIPK
H2AC11	H2A Clustered Histone 11	4	41.5385	30.7692	130	54	AGLQFPVGR	HLQLAIR	VTIAQGGVLPNIQAVLLPK	VTIAQGGVLPNIQAVLLPK
PSMD13	Proteasome (prosome, macropain) 26S subunit, non-ATPase, 13	1	2.39362	2.65957	376	9	QLTFEEIAK
RUVBL1	RuvB Like AAA ATPase 1	2	5.48246	4.38596	456	25	LDPSIFESLQK	YSVQLLTPANLLAK
PSMD14	Proteasome (prosome, macropain) 26S subunit, non-ATPase, 14	1	4.19355	3.22581	310	13	AVAVVVDPIQSVK
PSME2	Proteasome (prosome, macropain) activator subunit 2 (PA28 beta)	1	4.1841	4.1841	239	10	VEAFQTTISK
PSME1	Proteasome (prosome, macropain) activator subunit 1 (PA28 alpha)	5	22.8916	20.0803	249	57	APLDIPVPDPVK	EPALNEANLSNLK	ISELDAFLK	NAYAVLYDIILK	TENLLGSYFPK
PSMC2	Proteasome (prosome, macropain) 26S subunit, ATPase, 2	1	2.77136	2.30947	433	12	GVLLFGPPGTGK
PSME3	Proteasome (prosome, macropain) activator subunit 3 (PA28 gamma; ki)	1	3.54331	3.93701	254	9	LLELDSFLK
PTRH2	Peptidyl-TRNA Hydrolase 2	1	8.28729	5.52486	181	15	APDEDTLIQLLTHAK
PSMA4	Proteasome (prosome, macropain) subunit, alpha type, 4	2	6.89655	7.66284	261	18	LLDEVFFSEK	VEIATLTR
PSMA3	Proteasome (prosome, macropain) subunit, alpha type, 3	3	11.3725	11.7647	255	29	DGVVFGVEK	IIYIVHDEVK	SNFGYNIPLK
PSMA6	Proteasome (prosome, macropain) subunit, alpha type, 6	1	3.65854	4.06504	246	9	LYQVEYAFK
TOMM70	Translocase Of Outer Mitochondrial Membrane 70	2	3.10966	3.27332	611	19	FALAQAQK	NVDLSTFYQNR
PSMA7	Proteasome (prosome, macropain) subunit, alpha type, 7	3	13.7097	12.0968	248	34	ALLEVVQSGGK	ILNPEEIEK	LTVEDPVTVEYITR
RAD23B	RAD23 Homolog B, Nucleotide Excision Repair Protein	2	4.32692	4.80769	416	18	IDIDPEETVK	TLQQQTFK
IDE	Insulin Degrading Enzyme	1	1.17763	0.981354	1019	12	EQLGYIVFSGPR
*Spectral counts adjusted to protein length (per 1000 amino acids, -AA-)

## Sheet: LD proteome
Additional file 6. Proteins found (17) in our LD proteome study (Guzmán-Ruiz et al., 2020), belonging to the "Protein ubiquitination" and "Deubiquitination" pathways of Reactome database.
Protein name	Common name	Peptides	%Seq. Coverage	*Adjusted score	Length (AA)	Seq. Coverage	Peptide #1	Peptide #2	Peptide #3	Peptie #4	Peptide #5	Peptide #6	Peptide #7
UBA1	Ubiquitin-like modifier activating enzyme 1	2	3.40265	1.89036	1058	36	AAVASLLQSVQVPEFTPK	SLPASLVEPDFVMTDFAK
VCP	Valosin containing protein	5	5.95533	6.20347	806	48	NAPAIIFIDELDAIAPKR	NAPAIIFIDELDAIAPK	IVSQLLTLMDGLK	NAPAIIFIDELDAIAPK	QAAPCVLFFDELDSIAK
ISG15	ISG15 ubiquitin-like modifier	1	11.1801	6.21118	161	18	GHSNIYEVFLTQTVDTLK
USP4	Ubiquitin specific peptidase 4	3	1.8711	3.1185	962	18	VTVPLMGAISDLCEALSK	VTVPLMGAISDLCEALSK	VTVPLMGAISDLCEALSK
OTUB1	OTU Domain-Containing Ubiquitin Aldehyde-Binding Protein 1	3	7.01107	11.0701	271	19	AFGFSHLEALLDDSKELQR	AFGFSHLEALLDDSKELQR	AFGFSHLEALLDDSKELQR
PSMC3	Proteasome (prosome, macropain) 26S subunit, ATPase, 3	4	4.29864	9.04977	442	19	TMLELLNQLDGFQPNTQVK	TMLELLNQLDGFQPNTQVK	TMLELLNQLDGFQPNTQVK	TMLELLNQLDGFQPNTQVK
PSMC4	Proteasome (prosome, macropain) 26S subunit, ATPase, 4	2	4.30622	4.78469	418	18	ENAPAIIFIDEIDAIATK	ENAPAIIFIDEIDAIATK
PSMA2	Proteasome (prosome, macropain) subunit, alpha type, 2	4	8.11966	17.094	234	19	YNEDLELEDAIHTAILTLK	YNEDLELEDAIHTAILTLK	YNEDLELEDAIHTAILTLK	YNEDLELEDAIHTAILTLK
PSMC1	Proteasome (prosome, macropain) 26S subunit, ATPase, 1	1	3.40909	2.27273	440	15	TMLELLNQLDGFDSR
PSMD3	Proteasome (prosome, macropain) 26S subunit, non-ATPase, 3	2	7.16981	3.77358	530	38	AKPPPGGEQEPPPPAPQDVEMKEEAAAGSGSTGEGDGK	AKPPPGGEQEPPPPAPQDVEMKEEAAAGSGSTGEGDGK
USP14	Ubiquitin specific peptidase 14	2	4.86815	4.0568	493	24	LEAIEDDSGRETDSSSAPAVTPSK	LEAIEDDSGRETDSSSAPAVTPSK
PSMD11	Proteasome (prosome, macropain) 26S subunit, non-ATPase, 11	1	3.08057	2.36967	422	13	DIQENDEEAVQVK
PSMA5	Proteasome (prosome, macropain) subunit, alpha type, 5	2	7.88382	8.29876	241	19	AIGSASEGAQSSLQEVYHK	AIGSASEGAQSSLQEVYHK
PSMD12	Proteasome (prosome, macropain) 26S subunit, non-ATPase, 12	7	5.48246	15.3509	456	25	LQEVIETLLSLEK	LQEVIETLLSLEK	LQEVIETLLSLEK	MEVDYSATVDQR	MEVDYSATVDQR	MEVDYSATVDQR	MEVDYSATVDQR
CYLD	CYLD Lysine 63 Deubiquitinase	3	1.89076	3.15126	952	18	IFPSLELNITDLLEDTPR	IFPSLELNITDLLEDTPR	IFPSLELNITDLLEDTPR
RHOA	Ras homolog gene family, member A	5	4.66321	25.9067	193	9	TCLLIVFSK	TCLLIVFSK	TCLLIVFSK	TCLLIVFSK	TCLLIVFSK
UCHL3	Ubiquitin carboxyl-terminal hydrolase isozyme L3	3	7.82609	13.0435	230	18	VTVPLMGAISDLCEALSK	VTVPLMGAISDLCEALSK	VTVPLMGAISDLCEALSK
*Spectral counts adjusted to protein length (per 1000 amino acids, -AA-)
