# Supplementary material for: Localization, traffic and function of Rab34 in adipocyte lipid and endocrine functions
Source: J Biomed Sci. 2024 Jan 5;31:2. doi: 10.1186/s12929-023-00990-8 (PMC10770960; doi:10.1186/s12929-023-00990-8)
Supplement: Supplementary file 7 — Additional file 7. Raw Western blot data of Fig. 1. [file 12929_2023_990_MOESM7_ESM.xlsx]

## Sheet: Fig. 1
Additional file 7. Raw Western blot data of Figure 1.
Fig. 1A
Rab34
Sample name	Protein level (a.u.)
Day 0 R1	0.769301
Day 0 R2	0.964182
Day 0 R3	0.841233
Day 0 R4	1.0401
Day 3 R1	0.873927
Day 3 R2	0.989134
Day 3 R3	0.951214
Day 3 R4	0.972659
Day 6 R1	1.04091
Day 6 R2	1.00138
Day 6 R3	1.07955
Day 6 R4	1.19367
Day 10 R1	1.00729
Day 10 R2	1.25107
Day 10 R3	1.01384
Day 10 R4	1.18688

## Sheet: Fig. 2
Additional file 7. Raw Western blot data of Figure 2.
Fig. 2B
Rab34
Sample name	Protein level (% vs. Control Day 2→4 )
Control Day 2→4 R1	88.6032
Control Day 2→4 R2	80.1585
Control Day 2→4 R3	131.238
BFA Day 2→4 R1	73.3881
BFA Day 2→4 R2	94.8623
BFA Day 2→4 R3	120.421
Control Day 4→6 R1	133.535
Control Day 4→6 R2	136.356
Control Day 4→6 R3	104.716
BFA Day 4→6 R1	106.605
BFA Day 4→6 R2	124.217
BFA Day 4→6 R3	133.634

## Sheet: Fig. 4
Additional file 7. Raw Western blot data of Figure 4.
Fig. 4C
Adiponectin multimers
Sample name	Protein level (% vs. Mock)
Mock R1
Mock R2	75.1614
Mock R3	105.661
Mock R4	119.177
GFP-Rab34 R1	137.217
GFP-Rab34 R2	148.539
GFP-Rab34 R3	175.157
GFP-Rab34 R4
Adiponectin hexamers
Sample name	Protein level (% vs. Mock)
Mock R1
Mock R2	76.7466
Mock R3	96.2388
Mock R4	127.015
GFP-Rab34 R1	42.3424
GFP-Rab34 R2	65.3854
GFP-Rab34 R3	47.7689
GFP-Rab34 R4
Adiponectin trimers
Sample name	Protein level (% vs. Mock)
Mock R1
Mock R2	85.2359
Mock R3	78.6575
Mock R4	136.107
GFP-Rab34 R1	96.6476
GFP-Rab34 R2	102.995
GFP-Rab34 R3	186.77
GFP-Rab34 R4
Adiponectin dimers
Sample name	Protein level (% vs. Mock)
Mock R1
Mock R2	66.087
Mock R3	91.9452
Mock R4	141.968
GFP-Rab34 R1	80.1568
GFP-Rab34 R2	111.796
GFP-Rab34 R3	188.65
GFP-Rab34 R4
Fig. 4D
Adiponectin multimers
Sample name	Protein level (% vs. Mock)
Mock R1	223.727
Mock R2	50.3032
Mock R3	71.1106
Mock R4	54.8592
GFP-Rab34 R1	30.0901
GFP-Rab34 R2	179.393
GFP-Rab34 R3	169.396
GFP-Rab34 R4	106.116
Adiponectin hexamers
Sample name	Protein level (% vs. Mock)
Mock R1	134.161
Mock R2	60.6587
Mock R3	139.882
Mock R4	65.2978
GFP-Rab34 R1	144.441
GFP-Rab34 R2	188.759
GFP-Rab34 R3	145.241
GFP-Rab34 R4	179.655
Adiponectin trimers
Sample name	Protein level (% vs. Mock)
Mock R1	140.735
Mock R2	18.812
Mock R3	89.7358
Mock R4	150.718
GFP-Rab34 R1	43.5121
GFP-Rab34 R2	57.982
GFP-Rab34 R3	144.083
GFP-Rab34 R4	123.969
Adiponectin dimers
Sample name	Protein level (% vs. Mock)
Mock R1	176.354
Mock R2	43.1963
Mock R3	70.6484
Mock R4	109.802
GFP-Rab34 R1	33.9337
GFP-Rab34 R2	101.905
GFP-Rab34 R3	165.334
GFP-Rab34 R4	60.519
Fig. 4E
Adiponectin multimers
Sample name	Protein level (% vs. Scr)
Scr R1
Scr R2	159.948
Scr R3	66.314
Scr R4	73.7379
siRab34 R1	75.7065
siRab34 R2	124.958
siRab34 R3	172.071
siRab34 R4
Adiponectin hexamers
Sample name	Protein level (% vs. Scr)
Scr R1
Scr R2	120.461
Scr R3	144.986
Scr R4	34.5531
siRab34 R1	133.999
siRab34 R2	28.6439
siRab34 R3	36.1788
siRab34 R4
Adiponectin trimers
Sample name	Protein level (% vs. Scr)
Scr R1
Scr R2	145.817
Scr R3	114.481
Scr R4	39.7022
siRab34 R1	33.3809
siRab34 R2	15.5306
siRab34 R3	12.2851
siRab34 R4	6.08355
Adiponectin dimers
Sample name	Protein level (% vs. Scr)
Scr R1
Scr R2	153.632
Scr R3	110.094
Scr R4	36.2742
siRab34 R1	115.884
siRab34 R2	52.5417
siRab34 R3	21.8477
siRab34 R4
Fig. 4F
Adiponectin multimers
Sample name	Protein level (% vs. Scr)
Scr R1	130.967
Scr R2	146.122
Scr R3	92.4706
Scr R4	30.4396
siRab34 R1	25.8302
siRab34 R2	72.1095
siRab34 R3	258.043
siRab34 R4	84.7015
Adiponectin hexamers
Sample name	Protein level (% vs. Scr)
Scr R1	90.7268
Scr R2	191.936
Scr R3	72.9314
Scr R4	44.4061
siRab34 R1	1.14709
siRab34 R2	7.6079
siRab34 R3	32.0007
siRab34 R4	24.1374
Adiponectin trimers
Sample name	Protein level (% vs. Scr)
Scr R1	155.86
Scr R2	134.362
Scr R3	59.2772
Scr R4	50.5004
siRab34 R1	18.7851
siRab34 R2	16.2197
siRab34 R3	36.3706
siRab34 R4	29.4174
Adiponectin dimers
Sample name	Protein level (% vs. Scr)
Scr R1	123.065
Scr R2	119.851
Scr R3	81.1635
Scr R4	75.9201
siRab34 R1	73.4901
siRab34 R2	72.8276
siRab34 R3	102.067
siRab34 R4	125.14

## Sheet: Fig. 5
Additional file 7. Raw Western blot data of Figure 5.
Fig. 5G
PPARγ2				PPARγ2
Sample name	Protein level (% vs. Mock)			Sample name	Protein level (% vs. Scr)
Mock R1	82.3			Scr R1	85.1
Mock R2	68			Scr R2	101.6
Mock R3	149.7			Scr R3	115.1
GFP-Rab34 R1	109.6			siRab34 R1	51.1
GFP-Rab34 R2	87.6			siRab34 R2	60.1
GFP-Rab34 R3	157.6			siRab34 R3	70.4
PPARγ1				PPARγ1
Sample name	Protein level (% vs. Mock)			Sample name	Protein level (% vs. Scr)
Mock R1	90.2			Scr R1	83.8
Mock R2	67			Scr R2	75.8
Mock R3	142.8			Scr R3	140.4
GFP-Rab34 R1	80.2			siRab34 R1	22
GFP-Rab34 R2	73.1			siRab34 R2	40
GFP-Rab34 R3	126.5			siRab34 R3	52.6
DGAT2				DGAT2
Sample name	Protein level (% vs. Mock)			Sample name	Protein level (% vs. Scr)
Mock R1	140.1			Scr R1	63.4
Mock R2	67.8			Scr R2	92.1
Mock R3	92.1			Scr R3	144.5
GFP-Rab34 R1	122.6			siRab34 R1	129.4
GFP-Rab34 R2	108.8			siRab34 R2	93.7
GFP-Rab34 R3	43			siRab34 R3	91.4
HSL				HSL
Sample name	Protein level (% vs. Mock)			Sample name	Protein level (% vs. Scr)
Mock R1	107.508			Scr R1	106.1
Mock R2	99.1097			Scr R2	95.9
Mock R3	93.382			Scr R3	98
GFP-Rab34 R1	105.215			siRab34 R1	63.9
GFP-Rab34 R2	85.6673			siRab34 R2	37.7
GFP-Rab34 R3	96.3234			siRab34 R3	65.8
ATGL				ATGL
Sample name	Protein level (% vs. Mock)			Sample name	Protein level (% vs. Scr)
Mock R1	76.1			Scr R1	81.5
Mock R2	63.5			Scr R2	89.1
Mock R3	160.4			Scr R3	129.4
GFP-Rab34 R1	16.5			siRab34 R1	108.1
GFP-Rab34 R2	9.4			siRab34 R2	65.3
GFP-Rab34 R3	19.2			siRab34 R3	89.2
FABP5				FABP5
Sample name	Protein level (% vs. Mock)			Sample name	Protein level (% vs. Scr)
Mock R1	116			Scr R1	123
Mock R2	98.3			Scr R2	92.1
Mock R3	93			Scr R3	84.9
GFP-Rab34 R1	58.5			siRab34 R1	27.9
GFP-Rab34 R2	46			siRab34 R2	142.7
GFP-Rab34 R3	20.5			siRab34 R3	171.5
CGI58				CGI58
Sample name	Protein level (% vs. Mock)			Sample name	Protein level (% vs. Scr)
Mock R1	126.5			Scr R1	94.7
Mock R2	69.8			Scr R2	79.7
Mock R3	104.2			Scr R3	125.6
GFP-Rab34 R1	92.5			siRab34 R1	97.5
GFP-Rab34 R2	123.1			siRab34 R2	73
GFP-Rab34 R3	189.7			siRab34 R3	121.5
FABP4				FABP4
Sample name	Protein level (% vs. Mock)			Sample name	Protein level (% vs. Scr)
Mock R1	125.1			Scr R1	129.4
Mock R2	76.2			Scr R2	68.9
Mock R3	98.7			Scr R3	103.9
GFP-Rab34 R1	131.7			siRab34 R1	110.4
GFP-Rab34 R2	93.6			siRab34 R2	55.6
GFP-Rab34 R3	146.4			siRab34 R3	82.7
PLIN1				PLIN1
Sample name	Protein level (% vs. Mock)			Sample name	Protein level (% vs. Scr)
Mock R1	144.9			Scr R1	90.9
Mock R2	93.2			Scr R2	57.3
Mock R3	61.9			Scr R3	151.8
GFP-Rab34 R1	153.5			siRab34 R1	101.5
GFP-Rab34 R2	255			siRab34 R2	110.7
GFP-Rab34 R3	215.8			siRab34 R3	27.9
PLIN2				PLIN2
Sample name	Protein level (% vs. Mock)			Sample name	Protein level (% vs. Scr)
Mock R1	112.9			Scr R1	112.9
Mock R2	76.2			Scr R2	100
Mock R3	110.9			Scr R3	87.1
GFP-Rab34 R1	126.1			siRab34 R1	86.1
GFP-Rab34 R2	110.1			siRab34 R2	96.1
GFP-Rab34 R3	52			siRab34 R3	106.1

## Sheet: Fig. 7
Additional file 7. Raw Western blot data of Figure 7.
Fig. 7D
ATGL
Sample name	Protein level (% vs. Mock-Basal)
Mock basal R1	118.425
Mock basal R2	96.7368
Mock basal R3	84.8384
GFP-Rab34 basal R1	81.8966
GFP-Rab34 basal R2	69.0812
GFP-Rab34 basal R3	71.2943
Mock MG132 R1	90.5323
Mock MG132 R2	97.8192
Mock MG132 R3	115.343
GFP-Rab34 MG132 R1	70.0767
GFP-Rab34 MG132 R2	67.116
GFP-Rab34 MG132 R3	74.752
FABP5
Sample name	Protein level (% vs. Mock-Basal)
Mock basal R1	73.4176
Mock basal R2	116.128
Mock basal R3	110.455
GFP-Rab34 basal R1	19.393
GFP-Rab34 basal R2	13.621
GFP-Rab34 basal R3	68.2713
Mock MG132 R1	135.551
Mock MG132 R2	163.658
Mock MG132 R3	158.38
GFP-Rab34 MG132 R1	85.5285
GFP-Rab34 MG132 R2	144.323
GFP-Rab34 MG132 R3	112.517
HSL
Sample name	Protein level (% vs. Mock-Basal)
Mock basal R1	107.508
Mock basal R2	99.1097
Mock basal R3	93.382
GFP-Rab34 basal R1	105.215
GFP-Rab34 basal R2	85.6673
GFP-Rab34 basal R3	96.3234
Mock MG132 R1	110.881
Mock MG132 R2	96.0057
Mock MG132 R3	118.956
GFP-Rab34 MG132 R1	106.346
GFP-Rab34 MG132 R2	96.9271
GFP-Rab34 MG132 R3	111.364
PLIN1
Sample name	Protein level (% vs. Mock-Basal)
Mock basal R1	111.223
Mock basal R2	100.123
Mock basal R3	88.6538
GFP-Rab34 basal R1	121.948
GFP-Rab34 basal R2	125.261
GFP-Rab34 basal R3	138.032
Mock MG132 R1	140.528
Mock MG132 R2	130.436
Mock MG132 R3	151.678
GFP-Rab34 MG132 R1	158.848
GFP-Rab34 MG132 R2	136.986
GFP-Rab34 MG132 R3	143.443
PPARγ2
Sample name	Protein level (% vs. Mock-Basal)
Mock basal R1	94.7866
Mock basal R2	120.524
Mock basal R3	84.6897
GFP-Rab34 basal R1	124.199
GFP-Rab34 basal R2	88.6487
GFP-Rab34 basal R3	107.302
Mock MG132 R1	160.289
Mock MG132 R2	153.048
Mock MG132 R3	126.932
GFP-Rab34 MG132 R1	128.878
GFP-Rab34 MG132 R2	150.495
GFP-Rab34 MG132 R3	167.955
PPARγ1
Sample name	Protein level (% vs. Mock-Basal)
Mock basal R1	104.786
Mock basal R2	117.573
Mock basal R3	77.6402
GFP-Rab34 basal R1	93.1541
GFP-Rab34 basal R2	79.7123
GFP-Rab34 basal R3	114.002
Mock MG132 R1	164.634
Mock MG132 R2	159.497
Mock MG132 R3	135.665
GFP-Rab34 MG132 R1	116.551
GFP-Rab34 MG132 R2	162.552
GFP-Rab34 MG132 R3	174.865
Fig. 7E
ATGL
Sample name	Protein level (% vs. Scr-Basal)
Scr basal R1	118.389
Scr basal R2	101.122
Scr basal R3	80.489
siRab34 basal R1	107.276
siRab34 basal R2	93.7506
siRab34 basal R3	77.6109
Scr MG132 R1	127.914
Scr MG132 R2	120.763
Scr MG132 R3	139.158
siRab34 MG132 R1	115.871
siRab34 MG132 R2	129.542
siRab34 MG132 R3	138.47
FABP5
Sample name	Protein level (% vs. Scr-Basal)
Scr basal R1	112.716
Scr basal R2	106.371
Scr basal R3	80.9127
siRab34 basal R1	110.801
siRab34 basal R2	93.8137
siRab34 basal R3	79.2726
Scr MG132 R1	180.51
Scr MG132 R2	130.075
Scr MG132 R3	151.786
siRab34 MG132 R1	166.098
siRab34 MG132 R2	161.528
siRab34 MG132 R3	130.106
HSL
Sample name	Protein level (% vs. Scr-Basal)
Scr basal R1	113.891
Scr basal R2	109.243
Scr basal R3	76.8656
siRab34 basal R1	67.1153
siRab34 basal R2	42.0605
siRab34 basal R3	58.6992
Scr MG132 R1	94.6247
Scr MG132 R2	103.692
Scr MG132 R3	71.242
siRab34 MG132 R1	55.2564
siRab34 MG132 R2	53.0976
siRab34 MG132 R3	70.5627
PLIN1
Sample name	Protein level (% vs. Scr-Basal)
Scr basal R1	111.713
Scr basal R2	101.197
Scr basal R3	87.0894
siRab34 basal R1	118.564
siRab34 basal R2	92.1125
siRab34 basal R3	81.0348
Scr MG132 R1	131.179
Scr MG132 R2	161.324
Scr MG132 R3	174.763
siRab34 MG132 R1	149.85
siRab34 MG132 R2	141.929
siRab34 MG132 R3	164.802
PPARγ2
Sample name	Protein level (% vs. Scr-Basal)
Scr basal R1	83.8366
Scr basal R2	97.1851
Scr basal R3	118.978
siRab34 basal R1	49.3498
siRab34 basal R2	76.428
siRab34 basal R3	68.1361
Scr MG132 R1	167.008
Scr MG132 R2	158.697
Scr MG132 R3	200.766
siRab34 MG132 R1	148.278
siRab34 MG132 R2	125.109
siRab34 MG132 R3	149.328
PPARγ1
Sample name	Protein level (% vs. Scr-Basal)
Scr basal R1	112.921
Scr basal R2	102.427
Scr basal R3	84.6526
siRab34 basal R1	75.9035
siRab34 basal R2	52.5761
siRab34 basal R3	75.0783
Scr MG132 R1	196.971
Scr MG132 R2	172.901
Scr MG132 R3	171.261
siRab34 MG132 R1	167.228
siRab34 MG132 R2	131.418
siRab34 MG132 R3	140.521

## Sheet: Fig. 8
Additional file 7. Raw Western blot data of Figure 8.
Fig. 8A
Ub-FABP5-c-Myc
Sample name	Protein level (% vs. Non-transfected)
+ MG132 R1	2.14
+ MG132 R2	127.704
+ MG132 R3	170.155
+ MG132, + FABP5-c-Myc R1	138.321
+ MG132, + FABP5-c-Myc R2	4024.16
+ MG132, + FABP5-c-Myc R3	2443.01
+ MG132, + FABP5-c-Myc, + HA-Ubiquitin R1	31276.6
+ MG132, + FABP5-c-Myc, + HA-Ubiquitin R2	38839
+ MG132, + FABP5-c-Myc, + HA-Ubiquitin R3	33834.2
+ MG132, + FABP5-c-Myc, + HA-Ubiquitin, + GFP-Rab34 R1	42304.3
+ MG132, + FABP5-c-Myc, + HA-Ubiquitin, + GFP-Rab34 R2	47797.2
+ MG132, + FABP5-c-Myc, + HA-Ubiquitin, + GFP-Rab34 R3	42976.5
Fig. 8C
FABP5
Sample name	Protein level (% vs. Non-transfected)
- R1	111.455
- R2	104.057
- R3	84.488
+ UBA1-c-Myc R1	65.915
+ UBA1-c-Myc R2	76.409
+ UBA1-c-Myc R3	64.039
++ UBA1-c-Myc R1	57.128
++ UBA1-c-Myc R2	75.609
++ UBA1-c-Myc R3	47.867
+ UBA1-c-Myc, + GFP-Rab34 R1	40.502
+ UBA1-c-Myc, + GFP-Rab34 R2	58.405
+ UBA1-c-Myc, + GFP-Rab34 R3	43.052
++ UBA1-c-Myc, + GFP-Rab34 R1	12.615
++ UBA1-c-Myc, + GFP-Rab34 R2	14.814
++ UBA1-c-Myc, + GFP-Rab34 R3	31.225
+ UBA1-c-Myc, + MG132 R1	137.072
+ UBA1-c-Myc, + MG132 R2	121.007
+ UBA1-c-Myc, + MG132 R3	119.355
++ UBA1-c-Myc, + MG132 R1	131.931
++ UBA1-c-Myc, + MG132 R2	100.559
++ UBA1-c-Myc, + MG132 R3	85.705
+ UBA1-c-Myc, + GFP-Rab34, + MG132 R1	116.39
+ UBA1-c-Myc, + GFP-Rab34, + MG132 R2	118.204
+ UBA1-c-Myc, + GFP-Rab34, + MG132 R3	80.648
++ UBA1-c-Myc, + GFP-Rab34, + MG132 R1	128.691
++ UBA1-c-Myc, + GFP-Rab34, + MG132 R2	101.373
++ UBA1-c-Myc, + GFP-Rab34, + MG132 R3	56.963

## Sheet: Fig. 9
Additional file 7. Raw Western blot data of Figure 9.
Fig. 9C
Rab34
Sample name	Protein level (% vs. STD)
STD R1	47.8
STD R2	103.9
STD R3	90.2
STD R4	90.9
STD R5	123.3
STD R6	143.9
HFD R1	307.5
HFD R2	247.9
HFD R3	239.4
HFD R4	276.2
HFD R5	288.7
HFD R6	241.8
Fig. 9D
Rab34
Sample name	Average (% vs. WT)
WT R1	45.2
WT R2	95.8
WT R3	103.8
WT R4	105.3
WT R5	123.2
WT R6	126.7
ob/ob R1	328.4
ob/ob R2	268.8
ob/ob R3	249.3
ob/ob R4	286.3
ob/ob R5	299.8
ob/ob R6	242.8

## Sheet: Fig. S2
Additional file 7. Raw Western blot data of Figure S2.
Fig. S2A
Total Rab34
Sample name	Protein level (% vs. Mock)
Mock R1	101.146
Mock R2	96.527
Mock R3	102.327
GFP-Rab34 R1	136.775
GFP-Rab34 R2	145.122
GFP-Rab34 R3	148.477
Fig. S2C
Total Rab34
Sample name	Protein level (% vs. Scr)
Scr R1	120.151
Scr R2	116.239
Scr R3	63.609
siRab34 R1	26.952
siRab34 R2	30.653
siRab34 R3	10.011
GFP-Rab34 R1	267.121
GFP-Rab34 R2	264.933
GFP-Rab34 R3	201.449
siRab34 + GFP-Rab34 R1	128.342
siRab34 + GFP-Rab34 R2	146.034
siRab34 + GFP-Rab34 R3	130.047
Fig. S2G
ATGL
Sample name	Protein level (% vs. Mock)
Mock R1	83.3818
Mock R2	106.193
Mock R3	110.425
GFP-Rab34-WT R1	76.8412
GFP-Rab34-WT R2	69.3391
GFP-Rab34-WT R3	72.4315
GFP-Rab34-Q111L R1	58.1216
GFP-Rab34-Q111L R2	57.5806
GFP-Rab34-Q111L R3	46.2814
GFP-Rab34-T66N R1	86.2719
GFP-Rab34-T66N R2	67.4544
GFP-Rab34-T66N R3	97.8919
FABP5
Sample name	Protein level (% vs. Mock)
Mock R1	91.4856
Mock R2	101.61
Mock R3	106.905
GFP-Rab34-WT R1	43.0869
GFP-Rab34-WT R2	24.835
GFP-Rab34-WT R3	51.5174
GFP-Rab34-Q111L R1	49.4765
GFP-Rab34-Q111L R2	63.2705
GFP-Rab34-Q111L R3	58.8629
GFP-Rab34-T66N R1	105.681
GFP-Rab34-T66N R2	83.3021
GFP-Rab34-T66N R3	95.0976
HSL
Sample name	Protein level (% vs. Mock)
Mock R1	111.813
Mock R2	98.6992
Mock R3	89.4875
GFP-Rab34-WT R1	91.4434
GFP-Rab34-WT R2	88.4161
GFP-Rab34-WT R3	70.3654
GFP-Rab34-Q111L R1	85.3118
GFP-Rab34-Q111L R2	83.4543
GFP-Rab34-Q111L R3	98.2624
GFP-Rab34-T66N R1	78.9783
GFP-Rab34-T66N R2	99.2061
GFP-Rab34-T66N R3	69.9659
PLIN1
Sample name	Protein level (% vs. Mock)
Mock R1	119.581
Mock R2	119.114
Mock R3	61.3046
GFP-Rab34-WT R1	156.576
GFP-Rab34-WT R2	155.371
GFP-Rab34-WT R3	230.319
GFP-Rab34-Q111L R1	152.679
GFP-Rab34-Q111L R2	163.28
GFP-Rab34-Q111L R3	235.805
GFP-Rab34-T66N R1	120.507
GFP-Rab34-T66N R2	89.2733
GFP-Rab34-T66N R3	162.658
PPARγ2
Sample name	Protein level (% vs. Mock)
Mock R1	96.5007
Mock R2	104.959
Mock R3	98.5408
GFP-Rab34-WT R1	104.326
GFP-Rab34-WT R2	89.3397
GFP-Rab34-WT R3	117.242
GFP-Rab34-Q111L R1	84.008
GFP-Rab34-Q111L R2	106.798
GFP-Rab34-Q111L R3	91.4786
GFP-Rab34-T66N R1	84.3854
GFP-Rab34-T66N R2	83.6665
GFP-Rab34-T66N R3	110.295
PPARγ1
Sample name	Protein level (% vs. Mock)
Mock R1	107.194
Mock R2	110.976
Mock R3	81.8309
GFP-Rab34-WT R1	85.1006
GFP-Rab34-WT R2	78.6558
GFP-Rab34-WT R3	112.498
GFP-Rab34-Q111L R1	81.446
GFP-Rab34-Q111L R2	133.702
GFP-Rab34-Q111L R3	79.4646
GFP-Rab34-T66N R1	77.0981
GFP-Rab34-T66N R2	53.7642
GFP-Rab34-T66N R3	53.3899

## Sheet: Fig. S3
Additional file 7. Raw Western blot data of Figure S3.
Fig. S3A
Total FABP5
Sample name	Protein level (% vs. Mock)
Mock R1	111.085
Mock R2	99.544
Mock R3	89.371
GFP-Rab34 R1	47.568
GFP-Rab34 R2	62.596
GFP-Rab34 R3	50.194
FABP5-GFP R1	165.414
FABP5-GFP R2	181.328
FABP5-GFP R3	122.825
GFP-Rab34 + FABP5-GFP R1	161.908
GFP-Rab34 + FABP5-GFP R2	92.394
GFP-Rab34 + FABP5-GFP R3	145.528
Total Rab34
Sample name	Protein level (% vs. Mock)
Mock R1	96.58
Mock R2	103.754
Mock R3	99.667
GFP-Rab34 R1	171.836
GFP-Rab34 R2	239.971
GFP-Rab34 R3	162.229
FABP5-GFP R1	123.491
FABP5-GFP R2	91.653
FABP5-GFP R3	80.641
GFP-Rab34 + FABP5-GFP R1	223.493
GFP-Rab34 + FABP5-GFP R2	148.98
GFP-Rab34 + FABP5-GFP R3	190.042
Fig. S3B
Total HSL
Sample name	Protein level (% vs. Scr)
Scr R1	103.327
Scr R2	113.611
Scr R3	83.062
siRab34 R1	62.079
siRab34 R2	44.383
siRab34 R3	46.727
GFP-HSL R1	180.962
GFP-HSL R2	172.81
GFP-HSL R3	236.714
siRab34 + GFP-HSL R1	107.562
siRab34 + GFP-HSL R2	143.524
siRab34 + GFP-HSL R3	172.069
Rab34
Sample name	Protein level (% vs. Scr)
Scr R1	71.024
Scr R2	117.39
Scr R3	111.587
siRab34 R1	70.768
siRab34 R2	57.843
siRab34 R3	55.165
GFP-HSL R1	106.195
GFP-HSL R2	79.778
GFP-HSL R3	99.924
siRab34 + GFP-HSL R1	59.122
siRab34 + GFP-HSL R2	59.652
siRab34 + GFP-HSL R3	49.482
Fig. S3C
Total Rab34
Sample name	Protein level (% vs. Mock-Basal)
Mock basal R1	99.1351
Mock basal R2	99.6372
Mock basal R3	101.228
GFP-Rab34 basal R1	148.438
GFP-Rab34 basal R2	140.16
GFP-Rab34 basal R3	153.525
Mock MG132 R1	94.5218
Mock MG132 R2	88.1424
Mock MG132 R3	106.349
GFP-Rab34 MG132 R1	133.198
GFP-Rab34 MG132 R2	147.117
GFP-Rab34 MG132 R3	154.323
Fig. S3D
Rab34
Sample name	Protein level (% vs. Scr-Basal)
Scr basal R1	116
Scr basal R2	100.709
Scr basal R3	83.2908
siRab34 basal R1	52.13
siRab34 basal R2	44.5954
siRab34 basal R3	62.5599
Scr MG132 R1	94.259
Scr MG132 R2	102.968
Scr MG132 R3	122.508
siRab34 MG132 R1	38.0457
siRab34 MG132 R2	46.4069
siRab34 MG132 R3	54.642

## Sheet: Fig. S4
Additional file 7. Raw Western blot data of Figure S4.
Fig. S4A
UBA1
Sample name	Protein level (% vs. Scr)
Scr R1	69.873
Scr R2	119.238
Scr R3	110.89
GFP-Rab34 R1	111.54
GFP-Rab34 R2	69.399
GFP-Rab34 R3	108.996
siUBA1 R1	22.724
siUBA1 R2	14.244
siUBA1 R3	1.516
siUBA1 + GFP-Rab34 R1	24.173
siUBA1 + GFP-Rab34 R2	7.936
siUBA1 + GFP-Rab34 R3	19.178
Fig. S4B
Total Rab34
Sample name	Protein level (% vs. Scr)
Scr R1	83.332
Scr R2	103.399
Scr R3	113.269
GFP-Rab34 R1	279.411
GFP-Rab34 R2	198.176
GFP-Rab34 R3	211.878
siUBA1 R1	123.133
siUBA1 R2	91.129
siUBA1 R3	99.704
siUBA1 + GFP-Rab34 R1	191.204
siUBA1 + GFP-Rab34 R2	262.047
siUBA1 + GFP-Rab34 R3	197.895
Fig. S4C
ATGL
Sample name	Protein level (% vs. Scr)
Scr R1	70.52
Scr R2	100.583
Scr R3	128.897
GFP-Rab34 R1	61.247
GFP-Rab34 R2	33.019
GFP-Rab34 R3	42.47
siUBA1 R1	128.298
siUBA1 R2	74.976
siUBA1 R3	84.329
siUBA1 + GFP-Rab34 R1	32.392
siUBA1 + GFP-Rab34 R2	64.06
siUBA1 + GFP-Rab34 R3	51.269
Fig. S4D
FABP5
Sample name	Protein level (% vs. Scr)
Scr R1	75.921
Scr R2	107.725
Scr R3	116.354
GFP-Rab34 R1	60.94
GFP-Rab34 R2	31.961
GFP-Rab34 R3	25.61
siUBA1 R1	131.115
siUBA1 R2	97.293
siUBA1 R3	93.995
siUBA1 + GFP-Rab34 R1	94.773
siUBA1 + GFP-Rab34 R2	103.597
siUBA1 + GFP-Rab34 R3	76.863
